# Supplementary material for: Hypoxia Alters Epigenetic and N-Glycosylation Profiles of Ovarian and Breast Cancer Cell Lines in-vitro
Source: Front Oncol. 2020 Jul 29;10:1218. doi: 10.3389/fonc.2020.01218 (PMC7405916; doi:10.3389/fonc.2020.01218)
Supplement: Table S2 — Detailed assignments of N-glycans from secreted glycoproteins of all 6 cell lines using UPLC and exoglycosidase digestions. [file Table_2.XLSX]

## Sheet: legend
Supplementary Table S2. Detailed assignments of N-glycans from secreted glycoproteins of all 6 cell lines using UPLC and exoglycosidase digestions.
Each list represents N-glycan assignments for each cell line (A2780, A2780cis, PEO1, PEO4, MDA-MB-231 and MDA-MB-436)
Exoglycosidase enzymes were used to sequentially digest the glycans:
UND	undigested
NAN1	Streptococcus pneumoniae sialidase
JBM	jack bean α-mannosidase
ABS	Arthrobacter ureafaciens sialidase
SPG	Streptococcus pneumoniae β-galactosidase
BTG	bovine testes β-galactosidase
BKF	bovine kidney α-fucosidase
AMF	almond meal α-fucosidase
GUH	β-N-acetylglucosaminidase cloned from Streptococcus pneumonia, expressed in E. coli
*	These glycans were confirmed by mass spectrometry
	These peaks were aligned with the same peak on mass spectrometry
Each list has also summary at the right side which represents the types of glycans present
Features like bisects, core and outer arm fucosylation, branching, galactosylation and sialylation, amount of polylactosamine extensions or high mannose glycans were also assessed
Linkages of sialic acids and galactoses were done on A2780, A2780cis and PEO1 cell lines.
Where not specified, sialic acids are linked both α2,3 and α2,6

## Sheet: A2780
A2780 N-glycome
	UND				NAN1				JBM				ABS				ABS+BTG				ABS+SPG				ABS+BTG+BKF				ABS+BTG+AMF				ABS+BTG+BKF+GUH(prozyme)				ABS+BTG+BKF+GUH(NEB)			ABS+BTG+BKF+GUH(NEB)
peak	area %	GU	area %	glycans	area %	GU	area %	glycans	area %	GU		glycans	area %	GU	area %	glycans	area %	GU	area %	glycans	area %	GU		glycans	area %	GU	area %	glycans	area %	GU	area %	glycans	area %	GU	area %	glycans	area %	GU	glycans	area %	GU	glycans
																																	0.22	4.01			0.09			0.31
																*major glycoform																	0.37	4.08			0.14	4.07		0.31	4.06
				*Confirmed by MS																													91.43	4.29	91.43	M3	87.92	4.26	M3	87.55	4.24	M3
																	0.15	4.79	0.15	A1	0.18	4.81	0.18	A1	0.21	4.8	0.21	A1	0.16	4.77	0.16	A1	0.22	4.78	0.2	M3B		4.73			4.69
				same MS peak pool																					0.04	5.02									0.02	A1	5.44		A1	7.31		A1
				*1Fragment A1G1 found on MS													0.09	5.15	0.09	FA1	0.11	5.16	0.11	FA1	0.15	5.15			0.12	5.13	0.12	FA1	0.52	5.11	0.52	M4	0.63	5.1	M4	0.74	5.05	M4
																	10.56	5.36			8.1	5.37			12.4	5.36			10.98	5.34			0.82	5.29	0.82	A1B	0.35	5.27	A1B	0.29	5.22	A1B
																			10.56	A2			8.1	A2			12.4	A2			10.98	A2	0.83	5.42			0.38	5.41		0.2	5.35
													0.05	5.62	0.05	A1G1	0.65	5.64	0.65	A2B	0.58	5.65	0.58	A2B	0.75	5.63	0.75	A2B	0.7	5.62	0.7	A2B			0.83	A2B
1	0.15	5.89	0.09	FA1G1	0.11	5.84	0.09	FA1G1					0.18	5.79	0.09	FA1G1	65.62	5.84			42.97	5.84			73.95	5.83			74.28	5.81			0.38	5.78				5.91			5.89
			0.06	*FA2			0.02	FA2							0.13	FA2			1.5	FA2			0.982246	FA2							1.69796	FA2
																			64.12	A3			41.9878	A3			72.45	A3			72.582	A3			0.2	A3			A3			A3
					0.05	5.92							0.04	5.89			1.98	5.95			1.56	5.95			2.51	5.94	1.5	A3B	2.12	5.92			0.28	5.9	0.45	A3B
																			1.98	A3'			1.56	A3'			2.51	A3'			2.12	A3'			0.01	A3'			A3'			A3'
2	0.95	6.21	0.73	*M5	0.94	6.16	0.79	M5					0.92	6.13	0.92	M5	1.4	6.17	1.4	M5	3.46	6.25	1.4	M5	1.59	6.16	1.44	M5	1.44	6.14	1.44	M5	1.68	6.18	1.68	M5	1.56	6.17	M5	1.07	6.14	M5
			0.01	*FA2B			0.01	FA2B					0.14	6.28	0.01	FA2B	1.51	6.28	0.05	FA2B			0.05	FA2B					1.71	6.25	0.05	FA2B					0.19	6.28		0.07	6.26
			0.01	*FA3			0.01	FA3							0.01	FA3			1.31	FA3			1	FA3							1.51	FA3
																			0.15	M4A1			0.15	M4A1			0.15	M4A1			0.15	M4A1
			0.1	*FA2[6]G1			0.1	FA2[6]G1							0.1	FA2[6]G(4)1
			0.13	*1A2G1			0.13	A2G1							0.13	*A2G(3)1							0.86	A2[6]G(3)1
3	0.13	6.71	0.03	*1A1G1S[6]1	0.03	6.51	0.03	A1G1S[6]1					0.1	6.5			0.58	6.43	0.58	FA3'	0.57	6.45	0.57	FA3'	0.81	6.41			0.61	6.41	0.61	FA3'	0.58	6.5			0.55	6.49		0.19	6.45
					0.2	6.65							0.47	6.63			7.73	6.62			0.88	6.57	0.88	A2[3]G(3)1	1.59	6.55	1	A3'B	1.5	6.54			0.5	6.56	0.3	A3'B	0.44	6.55		0.16	6.51
																					9.92	6.68					0.59	A4							0.2	A4			A4			A4
																			1.59	FA3B			0.59	FA3B							1.5	FA3B
																			0.2	M5A1			0.2	M5A1	0.56	6.63	0.2	M5A1	0.55	6.61	0.2	M5A1	0.71	6.66			0.29	6.65		0.1	6.62
																			5.62	A3F1G1			6.31	A3F1G1											0.71	M5A2B			M5A2B			M5A2B
																			0.32	A2G1GlcNAc1			0.32	A2G1GlcNAc1			1.32	A2G1GlcNAc1			0.35	A2G1GlcNAc1
			0.1	*FA2[3]G1			0.1	FA2[3]G1							0.47	*FA2[3]G(3)1							0.5	FA2[3]G(3)1
																							2	A3G(3)1
4	0.1	6.86	0.1	*A2F1G1	0.14	6.8	0.14	A2F1G1	0.09	6.91			0.26	6.78	0.26	A2F1G1	0.95	6.77	0.26	A2F1G1	0.77	6.78	0.26	A2F1G1	0.96	6.77			0.74	6.75			0.19	6.78			0.11	6.76		0.07	6.81
																			0.69	A3F1G1			0.51	A3F1G1
5	0.12	7	0.12	*A2F1G1	0.11	6.96	0.11	A2F1G1	0.88	7			0.21	6.93	0.21	A2F1G1	0.41	6.96	0.21	A2F1G1	0.63	6.97	0.21	A2F1G1	0.64	7.07			0.38	6.93	0.74	FA2G1GlcNAc1	0.35	7.09			0.92	7.07		0.35	7.04
																							0.22	FA2[3]G(3)1
6	0.26	7.13	0.26	*A2F1G1	0.37	7.08	0.26	A2F1G1					0.91	7.03	0.76	A2F1G1	0.9	7.08	0.21	A2F1G1	0.8	7.09	0.2	A2F1G1					0.49	7.06
																			0.6	FA3'B			0.533333	FA3'B							0.58	FA3'B
																			0.3	FA4			0.266667	FA4							0.29	FA4
							0.11	M4A1G1							0.15	M4A1G(4)1
7	0.11	7.23			1.19	7.18			0.31	7.2			9.64	7.15			0.76	7.15			0.68	7.16			0.83	7.11			0.91	7.13
			0.11	*A2F1G1			0.11	A2F1G1							0.11	A2F1G1			0.1	A2F1G1			0.1	A2F1G1
																											0.83	M5A2BG1GlcNAc1			0.91	M5A2BG1GlcNAc1
8	0.05	7.27							0.07	7.29			0.55	7.28			0.44	7.29			9.43	7.39			0.42	7.27			0.36	7.27
			0.01	*FA2BG1			0.01	FA2BG1							0.01	FA2BG(4)1
			0.01	*FA3G1			0.01	FA3G1							0.01	FA3G(4)1
			0.02	*M6			0.2	M6							0.2	M6			0.44	M6			0.4	M6			0.42	M6			0.36	M6			0.35	M6			M6			M6
							0.735	A2G2							9.21	*A2G(4)2							1	A2G(3,3)2
							0.325	A2BG2							0.65	A2BG(4)2
9	0.07	7.4			1.04	7.59			0.17	7.36			1.71	7.56			1.15	7.39					9.15	A3G(3)1	0.29	7.34			0.31	7.33
			0.01	*FA2BG1			0.01	FA2BG1							0.01	FA2BG(4)1																	0.05	7.5			0.04	7.39		0.14	7.34
			0.06	*FA3G1			0.06	FA3G1							0.06	FA3G(4)1			0.66	M5A2BG1F1GlcNAc			0.58	M5A2BG1F1GlcNAc1	0.79	7.45			1.14	7.49
																			1.15	FA3F1G1			0.9	FA3F1G1
									0.12	7.45
																							0.18	A3F(3)1G(3,3)2
10	0.4	7.64															0.63	7.52	0.63	FA2F1G1GlcNAc1	2.5	7.47			0.08	7.62			0.14	7.67			0.05	7.71			0.06	7.71		0.17	7.71
			0.2	*M5A1G1			0.2	M5A1G1	0.14	7.49					0.22	M5A1G(4)1
			0.2	*FA2G2			0.77	FA2G2	0.61	7.61					1.42	*FA2G(4)2							0.3	FA2G(3,3)2
11	0.02	7.74	0.01	*FA2BG2	0.86	7.79	0.02	FA2BG2	1.16	7.81			0.51	7.72	0.02	FA2BG(4)2	0.12	7.7			8.31	7.8	0.31	A3G(3)2	0.19	7.82			0.15	7.86
			0.01	*FA3G2			0.28	FA3G2							0.29	FA3G(4)2
12	0.73	7.85	0.2	*M7			0.2	M7							0.2	M7			0.12	M7			0.2	M7			0.19	M7			0.15	M7			0.1	M7			M7			M7
																	0.74	7.79
			0.15	*M4A1G1S1			0.04	M4A1G1S1
13	0.32	8.04			0.63	7.98			0.41	7.96
			0.7	*A2G2S1			0.63	A2G2S(6)1					1.48	8			0.35	7.88
									0.25	8.07															0.38	7.98			0.33	7.97			0.27	7.99			0.26	7.98		0.38	7.85
																	0.61	7.95
14	1.41	8.28			6.2	8.22			1.91	8.23			0.73	8.17	1.08	M5A2BG2F1Lac1	1.7	8.18			3.33	8.18
							0.01	A3G3					17.78	8.27	11	A3G(3,3,3)3	0.16	8.31					11.75	A3G(3,3,3)3	0.08	8.43			0.03	8.43			0.38	8.91			0.26	8.89		0.31	8.48
			1.25	*A2G2S1			6.02	A2G2S(6)1							0.31	A3G(3,3,4)3
							0.01	A3F1G3							6.31	A3F1G3
			0.16	*FA2F2G2			0.16	FA2F2G2							0.16	FA2F2G2			0.16	FA2F2G2			0.16	FA2F2G2
15	0.16	8.49			5	8.4	2.96	A3G3	0.16	8.35			55.13	8.38	10.9522	A3G(3,4,4)3									0.07	8.62			0.06	8.54
			0.13	*M8			0.2	M8							0.2	M8			0.35	M8			0.2	M8			0.59	M8			0.37	M8			0.38	M8			M8			M8
															41.9878	A3G(4,4,4)3
			0.02	*FA2G2S1			0.06	FA2G2S(6)1	0.44	8.42
			0.01	*FA2F2G2			0.01	FA2F2G2							0.01	FA2F2G2	0.11	8.43	0.11	FA2F2G2	2.45	8.54	0.11	FA2F2G2
							1.97	A3'G3							1.98	*A3'G(4)3							0.5	A3'G(3,3,3)3
16	0.28	8.58	0.2	*M8	1.16	8.63	0.2	M8	0.34	8.5			1.86	8.51	0.2	M8			0.23	M8			0.2	M8				M8				M8				M8			M8			M8
							0.89	FA3G3							1.605	*FA3G(4)3							0.44	FA3G(3,3,3)3
									0.25	8.58
			0.02	FA2G2S1			0.01	FA2G2S(6)1
			0.06	*FA2F2G2			0.06	FA2F2G2							0.055	FA2F2G2
17	0.41	8.71			2.63	8.83	0.56	FA3'G3	0.22	8.78			2.51	8.76	0.58	FA3'G(4)3	0.23	8.85			1.3	8.97			0.44	8.9			0.28	8.85
							0.2	FA3F1G3							0.4	FA3F1G3
			0.41	*M5A2BF1G2Lac1S(6)1			0.4	M5A2BG2F1LacS(6)1											0.22	A3F2G2			0.22	A3F2G2
							1.57	FA3BG3							1.53	*FA3BG(3)3							1.08	FA3BG(3,3,3)3
18	5.29	9.02			0.94	8.98	0.4	A2G3Lac1	5.94	8.94			0.32	9.18	0.32	A2G3Lac1
																	0.22	9.31			0.56	9.32			0.06	9.25			0.24	9.31			0.05	9.14			0.19	9.3		0.15	9.4
					0.37	9.18			5.4	9.35
			4.79	*A2G2S2			0.4	A2G2S(6)2
			0.5	*FA2G2S2			0.6	FA2G2S(6)2
19	4.25	9.45			32.61	9.38	0.4	FA3'BG3					0.71	9.29	0.473333	FA3'BG(4)3
							0.2	FA4G3							0.236667	FA4G(4)3
							0.3	FA2F1G2Lac1							0.4	FA2F1G2Lac1							0.56	FA2F1G2Lac1
							30.68	A3G3S(6)1
			2.95	*A2G2S2	1.11	9.52	1.95	A2G2S(6)2			1.15		0.4	9.55			0.18	9.55			0.47	9.59			0.21	9.56			0.21	9.57			0.11	9.58			0.16	9.56		0.14	9.66
20	0.37	9.63			0.78	9.62	0.333333	FA3'BF1G1	0.25	9.52					0.266667	FA3'BF1G1			0.12	FA3'BF1G1			0.313333	FA3'BF1G1
							0.166667	FA4F1G1							0.133333	FA4F1G1			0.06	FA4F1G1			0.156667	FA4F1G1
			0.37	*FA2G2S2			0.28	FA2G2S(6)2	0.31	9.55
21	2.06	9.76			11.09	9.9			2.53	9.64	0.47		0.54	9.71
			0.3	*A2G2S2			0.3	A2G2S(6)2
			0.02	*FA2G2S2			0.01	FA2G2S(6)2
							6	A3F1G3S(6)1
			3.04	*A3G3S2			3.36	A3G3S(6)2
22	0.78	9.91					0.09	FA2F2G2Lac1F1	0.7	9.78			1.2	9.81	0.09	FA2F2G2Lac1F1	0.09	9.92	0.09	FA2F2G2Lac1F1	0.42	9.92	0.09	FA2F2G2Lac1F1					0.06	9.89
			0.46	*A2G2S2			0.2	A2G2S(6)2
			0.3	A2BG2S2			0.02	A2BG2S(6,6)2
			0.02	*FA2G2S2			0.01	FA2G2S(6)2
							1.1	A3F2G3	0.27	9.85					1.11	A3F2G3
23	0.69	10.06	0.01	*A2G2S2	1.25	10.12	0.01	A2G2S(6)2	0.9	9.93			0.22	10.18
			0.3	A2BG2S2			0.3	A2BG2S(6,6)2
			0.4	*FA2G2S2			0.4	FA2G2S(6)2
24	7.13	10.18	0.71	*FA3BG3S1			0.3	FA3BG3S(6)1	7.93	10.05	0.8
			6.4	*A3G3S2
					0.55	10.26	0.55	A3G3S(6)2
25	2.66	10.48			1.02	10.38			2.76	10.33			0.14	10.31
			1.06	*A3G3S2			1.02	A3G3S(6)2
					18.57	10.47	17.65	A3G3S(6)2
			1	*FA3BG3S1			0.9	FA3BG3S(6)1
			0.6	*FA3F1G3S2/A3F2G3S2/FA2F1G2Lac1S2			0.02	FA3F1G3S(6)2/A3F2G3S(6)2/FA2F1G2Lac1S(6)2
26	3.25	10.63	3.25	*A3G3S3	0.46	10.64	0.16	A3G3S(6,6,6)3	3.87	10.48	0.62		0.03	10.54
							0.3	FA2F1G2Lac1S(6)1
27	1.07	10.78	1.07	*A3G3S2	1.78	10.73	1.78	A3G3S(6,6)2	1.13	10.62			0.11	10.73
				*A3G3S2(acet)				A3G3S(6,6)2(acet)
28	22.84	10.92	13.54	*A3G3S3	0.34	10.85	1.56	A3G3S(6,6,6)3	20.56	10.75
			0.3	*FA3F1G3S2	1.23	10.95	0.01	FA3F1G3S(6)2
29	0.94	11.06	0.94	*A3G3S3	4.27	11.04	3.07	A3G3S(6)3	1.22	10.88
			2	*FA3G3KDN3			0.2	FA3G3KDN3
			7	*A3F1G3KDN3			1	A3F1G3KDN3
30	0.75	11.24	0.75	*A3G3S3	0.55	11.18	0.55	A3G3S(6)3	0.9	11.07
31	22.37	11.34	0.01	*FA3'BF1G1S1	0.78	11.51	0.01	FA3'BF1G1S(6)1	19.71	11.16
			0.7	*A3G3S2(acet)			0.7	A3G3S(6)2(acet)
			0.01	*M5A1G1S1			0.01	M5A1G1S(6)1
			20.68	*A3G3S3			0.01	A3G3S(6)3
			0.3	*FA3F1G3S2/FA2F1G2Lac1S(3)2
			0.09	FA2F2G2Lac1F1S(3)1
			0.58	*FA3'G3KDN3			0.05	FA3'G3KDN3
32	7.32	11.69	3.61	*A3G3S3	1.15	11.63	0.21	A3G3S(6)3	6.15	11.5
			0.2	*A3F2G3S2			0.01	A3F2G3S(6)2
			0.2	*A3F2G3S3			0.01	A3F2G3S(6)3
			2.2	*A3G3S2(acet)			0.18	A3G3S(6)2(acet)
			0.2	*M5A1G1S1			0.2	M5A1G1S(6)1
			0.91	*FA3'BF1G1S2			0.4	FA3'BF1G1S(6)2
33	3.62	11.82	1.88	*A3G3S3			0.01	A3G3S(6)3	3.53	11.63
			0.3	*FA3F1G3S2/FA2F1G2Lac1S2
			0.2	*A3F2G3S2			0.1	A3F2G3S(6)2
			0.02	*A3G3S4			0.02	A3G3S(6)4
			1.22	*A3'G3S3			0.01	A3'G3S(6)3
34	6.24	12.08	1.81	*A3G3S3	0.31	12.08	0.01	A3G3S(6)3	5.43	11.88
			0.3	*A2G3Lac1S2			0.08	A2G3Lac1S(6)2
			0.1	*FA3F1G3S2/FA2F1G2Lac1S2			0.08	FA3F1G3S(6)2
			1	*A3'G3S3			0.01	A3'G3S(6)3
			0.01	*FA3'BF1G1S2			0.01	FA3'BF1G1S(6)2
			3	A3G3S4			0.02	A3G3S(6)4
			0.01	*A3F2G3S3			0.1	A3F(3)2G3S[6]3
35	1.52	12.5	0.5	*FA4F1G1S2	0.11	12.47	0.09	FA4F1G1S(6)2	1.82	12.29
			1.02	*FA3BG3S4			0.02	FA3BG3S(6)4
36	0.58	12.71	0.47	*A2G3Lac1S2	0.08	12.74	0.08	*A2G3Lac1S(6)2	0.55	12.5
			0.11	*FA3'BG3S(3)4
37	0.32	12.98	0.32	*FA3'BG3S(3)4
38	0.28	13.35	0.28	*FA4G3S(3)4
	100		100.01		100.01		99.8						98.85		97.09		100.02		96.98		99.98		99.43		100		96.55		100		97.57		99.99		98.2

## Sheet: A2780cis
A2780cis N-glycome
	UND				NAN1				JBM				ABS				ABS+BTG				ABS+SPG				ABS+BTG+BKF				ABS+BTG+AMF				ABS+BTG+BKF+GUH(prozyme)				ABS+BTG+BKF+GUH(NEB)			ABS+BTG+BKF+GUH(NEB)
peak	area %	GU	area %	glycans	area %	GU	area %	glycans	area %	GU		glycans	area %	GU	area %	glycans	area %	GU	area %	glycans	area %	GU	area %	glycans	area %	GU	area %	glycans	area %	GU	area %	glycans	area %	GU	area %	glycans	area %	GU	glycans	area %	GU	glycans
																																	0.13	4.03			0.17			0.2	4.02
																*major glycoform																	0.41	4.1			0.27	4.07		0.26	4.1
				*Confirmed by MS																													87.2	4.31	87.2	M3	84.91	4.26	M3	80.46	4.29	M3
																	0.12	4.83	0.12	A1	0.26	4.64	0.26	A1	0.16	4.83	0.16	A1	0.38	4.63	0.38	A1	0.17	4.8	0.15	M3B		4.72			4.77
				same MS peak pool																					0.04	5.08									0.02	A1	1.58		A1	6.98		A1
				*1Fragment A1G1 found on MS													0.32	5.2	0.32	FA1	0.22	5.22	0.22	FA1	0.26	5.19			0.33	5.21	0.33	FA1	0.54	5.15	0.54	M4	0.67	5.09	M4	0.49	5.13	M4
																	10.62	5.4			8.24	5.42			12.53	5.4			11.01	5.42			0.61	5.33	0.61	A1B	0.5	5.26	A1B	0.81	5.3	A1B
																			10.62	A2			8.24	A2			12.53	A2			11.01	A2	2.77	5.46			2.42	5.38		4.17	5.45
													0.15	5.84	0.12	A1G1	0.66	5.67	0.66	A2B	0.47	5.7	0.47	A2B	0.69	5.67	0.69	A2B	0.67	5.69	0.67	A2B			2.77	A2B
1	0.12	5.89	0.03	FA1G1	0.07	5.83	0.03	FA1G1							0.03	FA1G1	63.87	5.87			43.73	5.9			70.43	5.87			70.41	5.89			0.84	5.88				5.84			5.94
			0.09	*FA2			0.04	FA2							0.03	FA2			0.9	FA2			0.616205	FA2							0.992156	FA2
																			62.97	A3			43.1138	A3			68.93	A3			69.4178	A3			0.84	A3			A3			A3
					0.03	5.99							0.03	5.92			1.5	5.98			0.92	6.01			1.66	5.98	1.5	A3B	1.59	6			1.57	5.95	1.56	A3B
																			1.5	A3'			0.92	A3'			1.66	A3'			1.59	A3'			0.01	A3'			A3'			A3'
2	0.76	6.21	0.51	*M5	0.73	6.17	0.52	M5					0.98	6.17	0.98	M5	1.28	6.2	1.28	M5	3.7	6.34	1.28	M5	1.46	6.2	1.32	M5	1.32	6.22	1.32	M5	1.69	6.23	1.69	M5	0.67	6.15	M5	1.47	6.21	M5
													0.11	6.34			1.98	6.32	0.01	FA2B			0.05	FA2B					2.04	6.34	0.05	FA2B					0.11	6.26		0.94	6.33
																			1.83	FA3			1	FA3							1.85	FA3
																			0.14	M4A1			0.14	M4A1			0.14	M4A1			0.14	M4A1
			0.1	*FA2[6]G1			0.1	FA2[6]G1							0.09	FA2[6]G(4)1
			0.13	*1A2G1			0.11	A2G1							0.11	*A2G(3)1							1.23	A2[6]G(3)1
3	0.08	6.72	0.03	*1A1G1S[6]1	0.02	6.48	0.02	A1G1S[6]1					0.09	6.45			1.53	6.48	1.53	FA3'	1.35	6.52	1.35	FA3'	2.28	6.49			1.48	6.51	1.48	FA3'	1.04	6.55			0.31	6.45		0.88	6.54
					0.17	6.65							0.43	6.65			5.79	6.65			1.06	6.63	1.06	A2[3]G(3)1	1.88	6.6	1.29	A3'B	1.81	6.62			0.69	6.61	0.49	A3'B	0.46	6.53		0.66	6.61
																					9.53	6.73					0.59	A4							0.2	A4			A4			A4
																			1.59	FA3B			0.59	FA3B							1.81	FA3B
																			0.2	M5A1			0.2	M5A1	0.51	6.67	0.2	M5A1	0.55	6.68	0.2	M5A1	0.69	6.71			0.34	6.65		0.3	6.7
																			3.68	A3F1G1			6.12	A3F1G1											0.69	M5A2B			M5A2B			M5A2B
																			0.32	A2G1GlcNAc1			0.32	A2G1GlcNAc1			2.91	A2G1GlcNAc1			0.35	A2G1GlcNAc1
			0.1	*FA2[3]G1			0.1	FA2[3]G1							0.43	*FA2[3]G(3)1							0.3	FA2[3]G(3)1
																							2	A3G(3)1
4	0.07	6.86	0.07	*A2F1G1	0.08	6.8	0.08	A2F1G1	0.08	6.96			0.45	6.8	0.45	A2F1G1	2.49	6.8	0.45	A2F1G1	1.95	6.83	0.45	A2F1G1	2.6	6.81			2.45	6.83			0.16	6.83			0.2	6.74		0.13	6.82
																			2.04	A3F1G1			1.5	A3F1G1
5	0.05	7.08	0.05	*A2F1G1	0.05	6.99	0.05	A2F1G1	0.57	7.02			0.22	6.95	0.22	A2F1G1	0.46	6.99	0.21	A2F1G1	0.57	7.02	0.21	A2F1G1	0.76	7.12			0.46	7.02	2.45	FA2G1GlcNAc1	0.42	7.14			0.95	7.06		1.05	7.13
																							0.16	FA2[3]G(3)1
6	0.25	7.13	0.25	*A2F1G1	0.3	7.07	0.25	A2F1G1					0.9	7.04	0.76	A2F1G1	0.94	7.1	0.16	A2F1G1	0.78	7.14	0.2	A2F(3)1G1					0.57	7.14
																			0.52	FA3'B			0.52	FA3'B							0.686667	FA3'B
																			0.26	FA4			0.26	FA4							0.343333	FA4
							0.05	M4A1G1							0.14	M4A1G(4)1
7	0.1	7.23			1.39	7.17			0.2	7.22			9.85	7.16			0.79	7.17			0.69	7.21			0.87	7.17			0.89	7.21
			0.1	*A2F1G1			0.1	A2F1G1							0.11	A2F1G1			0.1	A2F1G1			0.1	A2F1G1
																											0.87	M5A2BG1GlcNAc1			0.89	M5A2BG1GlcNAc1
8	0.02	7.3							0.06	7.28			0.43	7.29			0.33	7.31			9.1	7.44			0.38	7.33			0.29	7.35
			0.02	*M6			0.2	M6							0.2	M6			0.33	M6			0.4	M6			0.38	M6			0.29	M6			0.42	M6			M6			M6
			0.01	A2G2			0.965	A2G2							9.32	*A2G(4)2							1	A2G(3,3)2
							0.325	A2BG2							0.65	A2BG(4)2
9	0.06	7.4			1.12	7.57			0.16	7.35			1.86	7.56			1.3	7.4					8.32	A3G(3)1	0.56	7.4			0.61	7.41
			0.01	*FA2BG1			0.01	FA2BG1							0.01	FA2BG(4)1																	0.05	7.42			0.31	7.43		0.06	7.48
			0.05	*FA3G1			0.05	FA3G1							0.06	FA3G(4)1			0.69	M5A2BG1F1GlcNAc1			0.59	M5A2BG1F1GlcNAc1	1.19	7.51			1.48	7.52
																			1.3	FA3F1G1			0.9	FA3F1G1
									0.18	7.43
																							0.54	A3F(3)1G(3,3)2
10	0.38	7.64															1.4	7.48	1.4	FA2F1G1GlcNAc1	2.36	7.52			0.1	7.7			0.17	7.75			0.04	7.79			0.89	7.62		0.07	7.62
			0.2	*M5A1G1			0.2	M5A1G1	0.06	7.47					0.22	M5A1G(4)1
			0.18	*FA2G2			0.86	FA2G2	0.43	7.59					1	*FA2G(4)2							0.3	FA2G(3,3)2
11	0.01	7.79	0.01	*FA2BG2	0.77	7.78	0.02	FA2BG2	0.77	7.79			0.85	7.73	0.02	FA2BG(4)2	0.12	7.7			7.75	7.85	0.39	A3G(3)2	0.22	7.87			0.25	7.92
			0.01	*FA3G2			0.28	FA3G2							0.29	FA3G(4)2
12	0.59	7.85	0.2	*M7			0.2	M7							0.2	M7			0.12	M7			0.2	M7			0.22	M7			0.25	M7			0.09	M7			M7			M7
																	0.48	7.81
			0.14	*M4A1G1S1			0.09	M4A1G1S1
13	0.56	8.04			0.65	7.97			0.49	7.91
			0.81	*A2G2S1			0.65	A2G2S(6)1					3.06	7.93			0.42	7.9
									0.3	8.02															0.51	8.03			0.37	8.05			0.3	8.05			1.27	8.13		0.33	8.04
																	0.63	7.99
14	1.46	8.29			6.96	8.2			1.77	8.22			0.93	8.16	1.28	M5A2BG2F1Lac1	1.56	8.2			3.23	8.24
			0.01	A3G3			0.01	A3G3					16.67	8.26	10.4	A3G(3,3,3)3	0.12	8.33					11.03	A3G(3,3,3)3	0.08	8.49			0.05	8.5			0.44	8.99			2.23	8.65		0.35	8.93
			1.3	*A2G2S1			6.78	A2G2S(6)1							0.39	A3G(3,3,4)3
							0.01	A3F1G3							5.72	A3F1G3
			0.16	*FA2F2G2			0.16	FA2F2G2							0.16	FA2F2G2			0.16	FA2F2G2			0.16	FA2F2G2
15	0.21	8.48			5.77	8.39	4.21	A3G3	0.25	8.38			53.35	8.37	8.5262	A3G(3,4,4)3									0.1	8.77			0.07	8.78
			0.18	*M8			0.2	M8							0.2	M8			0.42	M8			0.2	M8			0.67	M8			0.44	M8			0.44	M8			M8			M8
															43.1138	A3G(4,4,4)3
			0.02	*FA2G2S1			0.06	FA2G2S(6)1	0.3	8.44
			0.01	*FA2F2G2			0.01	FA2F2G2							0.01	FA2F2G2	0.26	8.47	0.26	FA2F2G2	1.99	8.61	0.26	FA2F2G2
							1.49	A3'G3							1.5	*A3'G(4)3							0.3	A3'G(3,3,3)3
16	0.39	8.58	0.2	*M8	1.19	8.61	0.2	M8	0.39	8.52			1.43	8.49	0.2	M8			0.36	M8			0.2	M8				M8				M8				M8			M8			M8
							0.92	FA3G3							1.1	*FA3G(4)3							0.03	FA3G(3,3,3)3
									0.13	8.55
			0.02	FA2G2S1			0.01	FA2G2S(6)1
			0.06	*FA2F2G2			0.06	FA2F2G2							0.13	FA2F2G2			0.13	FA2F2G2			0.2	FA2F2G2
17	0.69	8.71			3.46	8.81	1	FA3'G3	0.7	8.63			2.63	8.75	1.53	FA3'G(4)3	0.49	8.85			1.13	9.04			0.49	8.98			0.32	8.93
							1	FA3F(3)1G3	0.25	8.82					1	FA3F1G3
			0.69	*M5A2BF1G2Lac1S(6)1			0.4	M5A2BG2F1LacS(6)1
																			0.23	A3F2G2			0.2	A3F2G2
							1.16	FA3BG3							1.48	*FA3BG(3)3							0.73	FA3BG(3,3,3)3
18	6.01	9.02			1.09	8.97	0.4	A2G3Lac1	5.79	8.93			1.7	8.97	0.32	A2G3Lac1
																	0.23	9.35			0.49	9.41			0.06	9.35			0.2	9.41			0.05	9.16			1.06	9.12		0.18	9.42
					0.33	9.15			5.08	9.36
			5.51	*A2G2S2			0.4	A2G2S(6)2
			0.5	*FA2G2S2			0.2	FA2G2S(6)2
19	4.52	9.45			34.66	9.35	0.4	FA3'BG3					0.3	9.16	0.2	FA3'BG(4)3
							0.2	FA4G3							0.1	FA4G(4)3
							0.3	FA2F1G2Lac1							0.46	FA2F1G2Lac1							0.49	FA2F1G2Lac1
							32.75	A3G3S(6)1
			2.95	*A2G2S2	0.8	9.49	1.95	A2G2S(6)2			0.56		0.9	9.27			0.24	9.6			0.34	9.66			0.19	9.66			0.18	9.67			0.17	9.68			0.68	9.68		0.21	9.68
			0.02	*FA2BG2S1			0.01	FA2BG2S(6)1
			0.03	*FA3G2S1			0.02	FA3G2S(6)1
													0.46	9.53
20	0.46	9.68			0.92	9.6	0.333333	FA3'BF1G1	0.31	9.49					0.306667	FA3'BF1G1			0.16	FA3'BF1G1			0.226667	FA3'BF1G1
							0.166667	FA4F1G1							0.153333	FA4F1G1			0.08	FA4F1G1			0.113333	FA4F1G1
			0.46	*FA2G2S2			0.42	FA2G2S(6)2	0.37	9.54
21	3.05	9.8			11.16	9.89			3.29	9.69	0.24		0.51	9.69
			0.3	*A2G2S2			0.3	A2G2S(6)2
			0.02	*FA2G2S2			0.01	FA2G2S(6)2
							6	A3F1G3S(6)1
			4.25	*A3G3S2			3.33	A3G3S(6)2
22	0.72	9.92					0.09	FA2F2G2Lac1F1	0.6	9.82			1.2	9.8	0.09	FA2F2G2Lac1F1	0.08	9.97	0.08	FA2F2G2Lac1F1	0.14	10.03	0.09	FA2F2G2Lac1F1					0.04	10
			0.4	*A2G2S2			0.2	A2G2S(6)2
			0.3	A2BG2S2			0.12	A2BG2S(6,6)2
			0.02	*FA2G2S2			0.01	FA2G2S(6,6)2
							1.1	A3F2G3	0.26	9.89					1.11	A3F2G3
23	0.8	10.06	0.01	*A2G2S2	1.12	10.1	0.2	A2G2S(6)2	0.95	9.96			0.24	10.17
			0.3	A2BG2S2			0.21	A2BG2S(6,6)2
			0.4	*FA2G2S2			0.21	FA2G2S(6)2
24	6.81	10.19	0.71	*FA3BG3S1			0.5	FA3BG3S(6)1	7.76	10.08	0.95
			5.19	*A3G3S2
			1	*FA3F1G3S(3)1	0.51	10.24	0.51	A3G3S(6)2
25	2.75	10.48			1.11	10.38			2.69	10.38			0.12	0.35
			1.15	*A3G3S2			1.11	A3G3S(6)2
					16.83	10.47	15.91	A3G3S(6)2
			1	*FA3BG3S1			0.9	FA3BG3S(6)1
			0.6	*FA3F1G3S2/A3F2G3S2/FA2F1G2Lac1S2			0.02	FA3F1G3S(6)2/A3F2G3S(6)2/FA2F1G2Lac1S(6)2
26	3.3	10.64	3.3	*A3G3S3	0.52	10.59	0.22	A3G3S(6,6,6)3	3.92	10.53	0.62		0.02	10.53
							0.3	FA2F1G2Lac1S(6)1
27	0.97	10.77	0.97	*A3G3S2	1.48	10.74	1.48	A3G3S(6,6)2	0.94	10.67			0.12	10.66
				*A3G3S2(acet)				A3G3S(6,6)2(acet)
28	22.32	10.92	13.02	*A3G3S3	0.34	10.89	1.57	A3G3S(6,6,6)3	21.2	10.81
			0.3	*FA3F1G3S2	1.24	10.96	0.01	FA3F1G3S(6)2
29	0.94	11.06	0.94	*A3G3S3	3.13	11.05	1.93	A3G3S(6)3	1.01	10.96
			2	*FA3G3KDN3			0.2	FA3G3KDN3
			7	*A3F1G3KDN3			1	A3F1G3KDN3
30	0.87	11.25	0.87	*A3G3S3	0.42	11.2	0.42	A3G3S(6)3	0.84	11.13
31	22.04	11.34	0.01	*FA3'BF1G1S1	0.61	11.54	0.01	FA3'BF1G1S(6)1	21	11.23
			0.7	*A3G3S2(acet)			0.08	A3G3S(6)2(acet)
			0.01	*M5A1G1S1			0.01	M5A1G1S(6)1
			19.35	*A3G3S3			0.01	A3G3S(6)3
			0.3	*FA3F1G3S2/FA2F1G2Lac1S2
			0.09	FA2F2G2Lac1F1S(3)1
			1.58	*FA3'G3KDN3			0.5	FA3'G3KDN3
32	6.73	11.7	4.03	*A3G3S3	0.68	11.67	0.04	A3G3S(6)3	6.24	11.58
			0.1	*A3F2G3S2			0.01	A3F2G3S(6)2
			0.1	*A3F2G3S3			0.01	A3F2G3S(6)3
			2.2	*A3G3S2(acet)			0.18	A3G3S(6)2(acet)
			0.1	*M5A1G1S1			0.1	M5A1G1S(6)1
			0.2	*FA3'BF1G1S2			0.2	FA3'BF1G1S(6)2
33	3.62	11.83	1.88	*A3G3S3			0.01	A3G3S(6)3	3.41	11.71
			0.3	*FA3F1G3S2/FA2F1G2Lac1S2
			0.2	*A3F2G3S2			0.1	A3F2G3S(6)2
			0.02	*A3G3S4			0.02	A3G3S(6)4
			1.22	*A3'G3S3			0.01	A3'G3S(6)3
34	5.92	12.09	1.49	*A3G3S3	0.19	12.13	0.01	A3G3S(6)3	5.28	11.97
			0.3	*A2G3Lac1S2			0.06	A2G3Lac1S(6)2
			0.1	*FA3F1G3S2/FA2F1G2Lac1S2			0.06	FA3F1G3S(6)2
			1	*A3'G3S3			0.01	A3'G3S(6)3
			0.01	*FA3'BF1G1S2			0.01	FA3'BF1G1S(6)2
			3	A3G3S4			0.02	A3G3S(6)4
			0.01	*A3F2G3S3			0.02	A3F(3)2G3S[6]3
35	1.29	12.52	0.5	*FA4F1G1S2	0.05	12.63	0.03	FA4F1G1S(6)2	1.5	12.38
			0.79	FA3BG3S4			0.02	FA3BG3S(6)4
36	0.56	12.72	0.44	*A2G3Lac1S2	0.05	12.77	0.05	*A2G3Lac1S(6)2	0.44	12.5
			0.12	*FA3'BG3S(3)4
37	0.31	13.02	0.31	*FA3'BG3S(3)4
38	0.21	13.38	0.28	*FA4G3S(3)4
	100		100.01		100		99.97		99.97				99.99		94.92		100.01		97.13		100		99.75		100.01		94.06		99.99		96.94		99.98		97.72		100			100

## Sheet: PEO1
PEO1 N-glycome
	UND				NAN1				JBM				ABS				ABS+BTG				ABS+SPG				ABS+BTG+BKF				ABS+BTG+AMF				ABS+BTG+BKF+GUH(prozyme)				ABS+BTG+BKF+GUH(NEB)			ABS+BTG+BKF+GUH(NEB)
peak	area %	GU	area %	glycans	area %	GU	area %	glycans	area %	GU		glycans	area %	GU	area %	glycans	area %	GU	area %	glycans	area %	GU	area %	glycans	area %	GU	area %	glycans	area %	GU	area %	glycans	area %	GU	area %	glycans	area %	GU	glycans	area %	GU	glycans
																																	0.33				0.52			0.33
																*major glycoform																	0.48	4.08			0.5	4.07		0.35	4.07
				*Confirmed by MS																													89.97	4.29	89.97	M3	80.55	4.25	M3	78.62	4.28	M3
																	0.12	4.86	0.12	A1	0.13	4.84	0.13	A1	0.16	4.82	0.16	A1	0.12	4.82	0.12	A1	0.32	4.78	0.3	M3B		4.72			4.75
				same MS peak pool																					0.03	5.09									0.02	A1	1.83		A1	11.64		A1
				*1Fragment A1G1 found on MS													0.17	5.24	0.17	FA1	0.15	5.19	0.15	FA1	0.16	5.18			0.24	5.18	0.24	FA1	0.56	5.12	0.56	M4	0.74	5.08	M4	0.45	5.12	M4
																	10.81	5.45			8.9	5.41			12.59	5.39			11.34	5.39			0.65	5.3	0.65	A1B	0.54	5.25	A1B	0.89	5.29	A1B
																			10.81	A2			8.9	A2			12.59	A2			11.34	A2	0.9	5.42			2.16	5.35		1.35	5.43
													0.18	5.9	0.03	A1G1	0.75	5.72	0.75	A2B	0.61	5.69	0.61	A2B	0.83	5.67	0.83	A2B	0.83	5.67	0.83	A2B			0.9	A2B
1	0.17	5.89	0.22	FA1G1	0.01	5.79	0.22	FA1G1							0.22	FA1G1	65.61	5.93			45.74	5.88			74.18	5.86			73.1	5.87			0.24	5.85				5.88			5.93
																			0.78	FA2			0.543777	FA2							0.869044	FA2
																			64.83	A3			45.1962	A3			72.68	A3			72.231	A3			0.24	A3			A3			A3
					0.2	5.9							0.07	5.98			1.91	6.03			1.39	5.99			1.34	5.99	1.5	A3B	1.91	5.98			0.5	5.93	0.49	A3B
																			1.91	A3'			1.39	A3'			1.34	A3'			1.91	A3'			0.01	A3'			A3'			A3'
2	0.94	6.22	0.74	*M5	0.97	6.22	0.79	M5					0.94	6.23	0.94	M5	1.26	6.25	1.26	M5	3.35	6.32	1.26	M5	1.42	6.19	1.42	M5	1.37	6.19	1.37	M5	1.76	6.2	1.76	M5	1.78	6.15	M5	1.64	6.2	M5
													0.09	6.41			1.62	6.37	0.08	FA2B			0.05	FA2B					1.58	6.31	0.05	FA2B					0.27	6.28		0.33	6.32
																			0.68	FA3			1	FA3							0.97	FA3
																			0.86	M4A1			0.86	M4A1			0.86	M4A1			0.56	M4A1
			0.1	*FA2[6]G1			0.1	FA2[6]G1							0.06	FA2[6]G(4)1
			0.13	*1A2G1			0.13	A2G1							0.13	*A2G(3)1							0.18	A2[6]G(3)1
3	0.13	6.73	0.03	*1A1G1S[6]1	0.03	6.63	0.03	A1G1S[6]1					0.06	6.58			0.54	6.52	0.54	FA3'	0.54	6.5	0.54	FA3'	0.86	6.46			0.59	6.46	0.59	FA3'	1.1	6.53			0.87	6.47		0.83	6.53
					0.23	6.73							0.5	6.73			5.77	6.72			0.84	6.62	0.84	A2[3]G(3)1	1.51	6.6	1.21667	A3'B	1.37	6.6			0.59	6.59	0.39	A3'B	0.6	6.51		0.64	6.6
																					11.05	6.73					0.293333	A4							0.2	A4			A4			A4
																			1.5	FA3B			0.59	FA3B							1.37	FA3B
																			0.2	M5A1			0.2	M5A1	0.51	6.65	0.2	M5A1	0.64	6.67	0.2	M5A1	0.79	6.69			0.39	6.61		0.24	6.69
																			3.75	A3F1G1			5	A3F1G1											0.79	M5A2B			M5A2B			M5A2B
																			0.32	A2G1GlcNAc1			0.32	A2G1GlcNAc1			1.34	A2G1GlcNAc1			0.44	A2G1GlcNAc1
			0.1	*FA2[3]G1			0.1	FA2[3]G1							0.5	*FA2[3]G(3)1							0.03	FA2[3]G(3)1
																							4.91	A3G(3)1
4	0.11	6.86	0.11	*A2F1G1	0.14	6.87	0.14	A2F1G1	0.06	6.9			0.29	6.89	0.29	A2F1G1	1.15	6.87	0.29	A2F1G1	1.08	6.82	0.29	A2F1G1	1.03	6.8			1	6.81			0.2	6.81			0.39	6.69		0.07	6.81
																			0.02	A3F1G1			0.79	A3F1G1
5	0.03	7.06	0.03	*A2F1G1	0.05	7.06	0.05	A2F1G1	0.3	7.12			0.13	7.05	0.13	A2F1G1	0.23	7.11	0.23	A2F1G1	0.3	7.03	0.21	A2F1G1	0.61	7.12			0.21	7	1	FA2G1GlcNAc1	0.45	7.12			1.52	7.05		1.15	7.12
																							0.09	FA2[3]G(3)1
6	0.29	7.13	0.29	*A2F1G1	0.37	7.14	0.29	A2F1G1					0.88	7.13	0.02	A2F1G1	0.88	7.17	0.21	A2F1G1	0.73	7.13	0.2	A2F1G1					0.54	7.12
																			1.21667	FA3'B			0.3	FA3'B							0.5	FA3'B
																			0.293333	FA4			0.23	FA4							0.25	FA4
							0.08	M4A1G1							0.86	M4A1G(4)1
7	0.13	7.23			1.59	7.25			0.12	7.28			9.74	7.25			0.7	7.24			0.68	7.2			0.96	7.15	0.61	A2F1G1GlcNAc1	0.86	7.19	0.41	A2F1G1GlcNAc1
			0.13	*A2F1G1			0.13	A2F1G1							0.11	A2F1G1			0.1	A2F1G1			0.1	A2F1G1
																											0.58	M5A2BG1GlcNAc1			0.45	M5A2BG1GlcNAc1
8	0.02	7.28							0.02	7.33			0.44	7.38			0.34	7.41			9.02	7.44			0.39	7.35			0.26	7.33
			0.02	*M6			0.2	M6							0.2	M6			0.34	M6			0.4	M6			0.39	M6			0.26	M6			0.45	M6			M6			M6
							0.935	A2G2							10.22	*A2G(4)2							1	A2G(3,3)2
							0.325	A2BG2							0.65	A2BG(4)2
9	0.07	7.4			1.06	7.67			0.09	7.45			1.71	7.66			2.53	7.48					8.78	A3G(3)1	0.49	7.4			0.55	7.39
			0.01	FA2BG1			0.01	FA2BG1							0.01	FA2BG(4)1																	0.02	7.44			1.01	7.58		0.09	7.51
			0.06	FA3G1			0.06	FA3G1							0.06	FA3G(4)1			0.6	M5A2BG1F1GlcNAc1			0.58	M5A2BG1F1GlcNAc1	1.31	7.48			1.69	7.55
																			2.53	FA3F1G1			0.9	FA3F1G1
									0.02	7.55
																							0.02	A3F(3)1G(3,3)2
10	0.44	7.64															0.85	7.57	0.85	FA2F1G1GlcNAc1	2.38	7.52			0.06	7.69			0.22	7.72			0.03	7.61			0.63	7.88		0.08	7.84
			0.44	*M5A1G1			0.2	M5A1G1	0.05	7.57					0.22	M5A1G(4)1
							0.2	FA2G2	0.31	7.7					0.42	*FA2G(4)2							0.3	FA2G(3,3)2
11	0.03	7.79	0.01	*FA2BG2	0.79	7.88	0.02	FA2BG2	0.71	7.91			0.42	7.9	0.04	FA2BG(4)2	0.11	7.78			6.29	7.85	3.69	A3G(3)2	0.16	7.88			0.23	7.92
			0.02	*FA3G2			0.28	FA3G2							1.06	FA3G(4)2
12	0.68	7.85	0.2	*M7			0.2	M7							0.2	M7			0.11	M7			0.2	M7			0.16	M7			0.23	M7			0.05	M7			M7			M7
																	0.5	7.9
			0.8	*M4A1G1S1			0.78	M4A1G1S1
13	0.36	8.04			0.67	8.07			0.09	8.01
			0.04	*A2G2S1			0.67	A2G2S(6)1					1.87	8.11			0.36	7.98
							0.31	A2F1G1Lac1	0.06	8.17					0.99	A2F1G1Lac1			0.99	A2F1G1Lac1			0.61	A2F1G1Lac1	0.38	8.03			0.36	8.02			0.37	8.03			1.56	8.15		0.44	8.04
																	0.63	8.07
14	1.55	8.29			6.51	8.32			1.64	8.34			0.75	8.29	0.75	M5A2BG2F1Lac1	1.62	8.29			3.08	8.24
							0.01	A3G3					17.62	8.4	10	A3G(3,3,3)3	0.13	8.42					6.03	A3G(3,3,3)3	0.07	8.49			0.06	8.5			0.42	8.98			2.3	8.39		0.43	8.93
			1.39	*A2G2S1			6.33	A2G2S(6)1							3.69	A3G(3,3,4)3
							0.01	A3F1G3							3.77	A3F1G3
			0.16	*FA2F2G2			0.16	FA2F2G2							0.16	FA2F2G2			0.16	FA2F2G2			0.16	FA2F2G2
15	0.25	8.48			6.73	8.51	4.82	A3G3	0.06	8.51			54.12	8.51	6.80378	A3G(3,4,4)3									0.09	8.77			0.08	8.59
			0.24	*M8			0.2	M8	0.2	8.54					0.2	M8			0.36	M8			0.2	M8			0.71	M8			0.52	M8			0.42	M8			M8			M8
															45.1962	A3G(4,4,4)3
									0.35	8.64
			0.01	*FA2F2G2			0.01	FA2F2G2							0.01	FA2F2G2	0.15	8.54	0.15	FA2F2G2	1.69	8.61	0.15	FA2F2G2
							1.9	A3'G3							1.91	*A3'G(4)3							0.15	A3'G(3,3,3)3
16	0.42	8.58	0.2	*M8	1.21	8.74	0.2	M8	0.14	8.74			1.85	8.64	0.2	M8			0.48	M8			0.15	M8				M8				M8				M8			M8			M8
							0.95	FA3G3							0.075	*FA3G(4)3							0.04	FA3G(3,3,3)3
									0.24	8.77
			0.22	*FA2F2G2			0.06	FA2F2G2							0.075	FA2F2G2			0.08	FA2F2G2			0.08	FA2F2G2
17	0.71	8.7			3.91	8.95	0.56	FA3'G3	0.05	8.9			2.5	8.9	0.54	FA3'G(4)3	0.56	8.96			1.06	9.04			0.55	8.98			0.38	8.9
							0.2	FA3F1G3							2	FA3F1G3
																			0.29	A3F2G2			0.29	A3F2G2
			1.2	*M5A2BF1G2Lac1S(6)1			0.2	M5A2BG2F1LacS(6)1
			0.01	*FA2BG2S1			0.01	FA2BG2S(6)1
			0.4	*FA3G2S1			0.35	FA3G2S(6)1
			0.99	*A2F1G1Lac1S1			0.68	A2F1G1Lac1S1
							1.51	FA3BG3							1.46	FA3BG(3)3							0.69	FA3BG(3,3,3)3
18	5.72	9.02			1.09	9.17	0.4	A2G3Lac1	5.91	9.08			1.78	9.14	0.27	A2G3Lac1
																	0.29	9.46			0.48	9.42			0.04	9.34			0.22	9.38			0.07	9.4			1.11	9.31		0.22	9.41
					0.38	9.3			4.67	9.51
			3.72	*A2G2S2			0.4	A2G2S(6)2
			0.11	*FA2G2S2			0.1	FA2G2S(6)2
19	4.45	9.45			33.85	9.52	0.4	FA3'BG3					0.25	9.32	1.21667	FA3'BG(4)3
							0.2	FA4G3							0.293333	FA4G(4)3
							0.3	FA2F1G2Lac1							0.296667	FA2F1G2Lac1							0.48	FA2F1G2Lac1
							31.69	A3G3S(6)1
			3.94	*A2G2S2	1.17	9.67	1.95	A2G2S(6)2			0.22		0.98	9.44			0.27	9.71			0.32	9.68			0.28	9.67			0.21	9.65			0.22	9.68			0.72	9.5		0.22	9.67
			0.01	*FA2BG2S1			0.01	FA2BG2S(6)1
			0.5	*FA3G2S1			0.35	FA3G2S(6)1
20	0.48	9.68			0.99	9.77	0.3	FA3'BF1G1	0.24	9.62					0.213333	FA3'BF1G1			0.18	FA3'BF1G1			0.213333	FA3'BF1G1
							0.3	FA4F1G1							0.47	FA4F1G1			0.09	FA4F1G1			0.106667	FA4F1G1
			0.48	*FA2G2S2			0.39	FA2G2S(6)2	0.31	9.68
21	2.3	9.76			11.77	10.07			2.53	9.82	0.23		0.47	9.7
			0.8	*A2G2S2			0.3	A2G2S(6)2
							5	A3F1G3S(6)1
			1.2	*A3G3S2			5.66	A3G3S(6)2
22	0.91	9.92					0.09	FA2F2G2Lac1F1	0.56	9.96			0.6	9.87	0.6	FA2F2G2Lac1F1	0.13	10.09	0.13	FA2F2G2Lac1F1	0.22	10.05	0.22	FA2F2G2Lac1F1					0.03	9.97
			0.3	A2BG2S2			0.32	A2BG2S(6)2
			0.3	*FA2G2S2			0.2	FA2G2S(6)2
							1.1	A3F2G3	0.24	10.01					1.31	A3F2G3
23	0.8	10.06			1.12	10.29			0.8	10.11			1.31	9.99
			0.3	A2BG2S2			0.01	A2BG2S(6)2
			0.1	*FA2G2S2			0.1	FA2G2S(6)2
24	7.03	10.18	0.71	*FA3BG3S1			0.11	FA3BG3S(6)1	8.31	10.24	1.28
			6.83	*A3G3S2
			0.2	*FA3F1G3S1	0.55	10.43	0.54	A3G3S(6)2
25	2.89	10.48			0.85	10.56	0.01	*FA3F1G3S(6)1	2.73	10.53			0.11	10.36
			1.29	*A3G3S2			0.85	A3G3S(6)2
					15.44	10.66	14.52	A3G3S(6)2
			1	*FA3BG3S1			0.9	FA3BG3S(6)1
			0.6	*FA3F1G3S2/A3F2G3S2/FA2F1G2Lac1S2			0.02	FA3F1G3S(6)2/A3F2G3S(6)2/FA2F1G2Lac1S(6)2
26	3.24	10.63	3.24	*A3G3S3	0.46	10.83	0.16	A3G3S(6,6,6)3	3.76	10.68	0.52		0.13	10.5
							0.3	FA2F1G2Lac1S(6)1
27	1.33	10.78	1.33	*A3G3S2	1.52	10.93	1.52	A3G3S(6,6)2	1.24	10.82			0.05	10.72
				*A3G3S2(acet)				A3G3S(6,6)2(acet)
28	21.88	10.92	13.58	*A3G3S3	0.32	11.08	1.5	A3G3S(6,6,6)3	22.52	10.96			0.16	10.85
			0.3	*FA3F1G3S2	1.19	11.14	0.01	FA3F1G3S(6)2
29	1.09	11.06	1.09	*A3G3S3	2.88	11.23	1.68	A3G3S(6)3	1.08	11.1
			2	*FA3G3KDN3			0.2	FA3G3KDN3
			6	*A3F1G3KDN3			1	A3F1G3KDN3
30	0.9	11.24	0.9	*A3G3S3	0.46	11.38	0.46	A3G3S(6)3	0.91	11.28
31	21.19	11.34	0.01	*FA3'BF1G1S1	0.65	11.7	0.01	FA3'BF1G1S(6)1	21.61	11.37
			0.7	*A3G3S2(acet)			0.57	A3G3S(6)2(acet)
			0.01	*M5A1G1S1			0.01	M5A1G1S(6)1
			19.5	*A3G3S3			0.01	A3G3S(6)3
			0.3	*FA2F1G2Lac1S2
			0.09	FA2F2G2Lac1F1S(3)1
			0.58	*FA3'G3KDN3			0.05	FA3'G3KDN3
32	7.29	11.7	3.98	*A3G3S3	0.58	11.82	0.02	A3G3S(6)3	7.06	11.72
			0.1	*A3F2G3S2			0.01	A3F2G3S(6)2
			0.1	*A3F2G3S3			0.01	A3F2G3S(6)3
			2	*A3G3S2(acet)			0.1	A3G3S(6)2(acet)
			0.2	*M5A1G1S1			0.15	M5A1G1S(6)1
			0.91	*FA3'BF1G1S2			0.2	FA3'BF1G1S(6)2
33	3.42	11.83	1.68	*A3G3S3			0.01	A3G3S(6)3	3.47	11.84
			0.3	*FA2F1G2Lac1S2
			0.2	*A3F2G3S2			0.05	A3F2G3S(6)2
			0.02	*A3G3S4			0.02	A3G3S(6)4
			1.22	*A3'G3S3			0.01	A3'G3S(6)3
34	6.04	12.09	1.61	*A3G3S3	0.18	12.27	0.01	A3G3S(6)3	5.8	12.1
			0.3	*A2G3Lac1S2			0.05	A2G3Lac1S(6)2
			0.1	*FA3F1G3S2			0.06	FA3F1G3S(6)2
			1	*A3'G3S3			0.01	A3'G3S(6)3
			0.01	*FA3'BF1G1S2			0.01	FA3'BF1G1S(6)2
			3	A3G3S4			0.02	A3G3S(6)4
			0.01	*A3F2G3S3			0.02	A3F(3)2G3S[6]3
35	1.55	12.51	0.5	*FA4F1G1S2	0.06	12.4	0.04	FA4F1G1S(6)2	1.33	12.49
			1.05	*FA3BG3S4			0.02	FA3BG3S(6)4
36	0.59	12.72	0.51	*A2G3Lac1S2	0.03	12.9	0.03	*A2G3Lac1S(6)2	0.44	12.7
			0.08	*FA3'BG3S(3)4
37	0.35	13.01	0.35	*FA3'BG3S(3)4
38	0.26	13.37	0.28	*FA4G3S(3)4
	100.04		99.83		100.01		99.26		100.03				100		98.87		99.99		98.26		100.03		100.35		100.01		96.88		99.99		96.71		99.97		97.2		99.99			100.01

## Sheet: PEO4
PEO4 N-glycome
	UND				ABS				ABS+BTG				ABS+BTG+BKF				ABS+BTG+BKF+GUH(prozyme)
peak	area %	GU	area %	glycans	area %	GU	area %	glycans	area %	GU	area %	glycans	area %	GU	area %	glycans	area %	GU	area %	glycans
																	0.06
																	0.04	4.09
				*Confirmed by MS													63.46	4.3	63.46	M3
									0.2	5.22	0.2	A1	0.55	4.95	0.55	A1	14.92	4.77	0.2	M3B
				same MS peak pool									0.18	5.07					0.02	A1
				*1Fragment A1G1 found on MS							0.33	FA1	1.57	5.26			0.62	5.14	0.62	M4
									2.54	5.36			14.68	5.42			2.07	5.25	0.76	A1B
									0.78	5.54	3.77	$A2			14.68	A2	1.4	5.4	0.64	A2
					0.16	5.88	0.16	A1G1	1.45	5.62	0.67	A2B	0.76	5.7	0.76	A2B			0.76	A2B
1	0.51	5.98	0.33	FA1G1			0.33	FA1G1	4.35	5.81			63.17	5.9			3.24	5.77
			1.29	FA2			1.29	FA2			2.52	FA2
											1.83	$A3			61.67	A3			2.5	A3
					0.33	5.97			0.65	5.98			3.38	6.01	1.5	A3B	0.63	5.97	1.17	A3B
											2.75	A3'			3.38	A3'			0.2	A3'
2	1.49	6.22			1.29	6.21			1.86	6.13			1.58	6.22			2.81	6.22	2.81	M5
					0.1	6.42			2.8	6.21	0.05	FA2B
											0.65	FA3
									2.99	6.32	0.62	M4A1			0.62	M4A1
			0.27	*FA2[6]G1			0.1	FA2[6]G1
			0.26	*1A2G1			0.26	A2G1
3	1.26	6.7	0.16	*1A1G1S1	0.28	6.56	0.02	A2BG1	0.7	6.44	0.7	FA3'	0.85	6.33			1.08	6.54
					1.13	6.71			8.64	6.65	0.1	A3'B	0.88	6.63	0.1	A3'B	0.88	6.6	0.7	A3'B
											0.39	A4			0.85	A4			0.88	A4
											1.59	FA3B
									4.17	6.76	2.81	M5A1	1.21	6.7	2.81	M5A1	0.8	6.7
											6	A3F1G1							1.04	M5A2B
											0.32	A2G1GlcNAc1			0.37	A2G1GlcNAc1
			1.11	*FA2[3]G1			1.13	*FA2[3]G1
4	0.25	6.86	0.25	*A2F1G1	0.38	6.87	0.38	A2F1G1	1.49	6.92	0.38	A2F1G1	0.62	6.84			0.24	6.78
											1.11	A3F1G1
5	0.17	6.93	0.17	*A2F1G1	0.09	7.03	0.09	A2F1G1	1.72	7.08	0.21	A2F1G1	0.89	7.16			1.58	7.13
6	0.47	7.14	0.47	*A2F1G1	0.97	7.12	0.35	A2F1G1	5.09	7.15	0.21	A2F1G1
											0.1	FA3'B
											0.46	FA4
							0.62	M4A1G1
7	0.48	7.25			11.02	7.23			1.4	7.29			1.25	7.19
			0.48	*A2F1G1			0.11	A2F1G1			0.1	A2F1G1
											0.05	FA2G1GlcNAc1
							0.02	A3G1							1.25	M5A2BG1GlcNAc1
8	0.12	7.3	0.12	*A2F1G1	0.55	7.36	0.12	A2F1G1	3.09	7.41	0.12	A2F1G1	1.38	7.42
							10.57	A2G2
							0.65	A2BG2
9	0.08	7.41			3.19	7.65			8.68	7.53			1.84	7.52
			0.01	*FA2BG1			0.01	FA2BG1									1.88	7.64
			0.06	*FA3G1			0.06	FA3G1	4.14	7.64	1.25	M5A2BG1F1GlcNAc1	1.8	7.65
			0.01	*A2G1S1							1.5	FA3F1G1
							0.1	A3G2
10	1.68	7.65							2.27	7.76	0.2	FA2F1G1GlcNAc1	0.63	7.77			0.88	7.77
			2.41	*M5A1G1			2.81	M5A1G1
							0.4	FA2G2
							0.31	A3F1G2			0.31	A3F1G2
11	0.75	7.77	0.01	*FA2BG2	0.91	7.77	0.04	FA2BG2	2.24	7.92			0.26	7.9
			0.01	*FA3G2			0.71	FA3G2
12	1.19	7.86	1.38	*M7			1.38	M7			2.24	M7			1.78	M7			2.76	M7
			0.8	*M4A1G1S1
			0.02	*A2BG1S1
13	1.05	8.04	0.02	*A3G1S1
			0.02	*A2G2S1	1.67	8.08
							0.05	FA2G1Lac1	0.74	8.05			0.89	8.05			1.25	8.04
									1.08	8.16
14	2.46	8.3			0.4	8.27	1.25	M5A2BG2F1Lac1	0.78	8.22
									1.06	8.32
			2.1	*A3G3	14.4	8.38	4.44	A3G(3,3,3)3	5.56	8.38			0.19	8.54			0.74	8.92
			0.2	*A2G2S1				A3G(3,3,4)3
							8.11	A3F1G3
			0.16	*FA2F2G2			1	FA2F2G2			1	FA2F2G2
15	0.6	8.5			50.72	8.49	47.82	A3G(3,4,4)3	2.27	8.51			0.17	8.79
								A3G(4,4,4)3	0.59	8.65
			0.6	*FA2F2G2			0.6	FA2F2G2	2.25	8.7	0.59	FA2F2G2
							2.5	A3'G3
16	0.43	8.6			2.48	8.62
			0.02	*FA3G3			0.48	FA3G3
			0.06	*FA2F2G2			2	FA2F2G2			2.02	FA2F2G2
17	0.9	8.71			2.2	8.88	0.6	FA3'G3	2.02	9.02			0.66	8.99
							1.5	FA3FG3
			1.5	*M5A2BF1G2Lac1S1
			0.01	*FA2BG2S1
			0.01	*FA3G2S1			0.1	A3'BG3
			0.05	*FA2G1Lac1S1			0.1	A4G3			1.71	A3F2G2
							1.11	FA3BG3
18	6.84	9.03			2.21	9.11	1	A2G3Lac1	1.71	9.1
			0.01	*A2BG2S1
			0.1	*A3G2S1					2.8	9.19			0.38	9.26			0.46	9.27
			5.86	*A2G2S2
			0.2	*FA2G2S2
19	5.34	9.46			0.51	9.28	0.11	FA3'BG3	2.23	9.45
							0.2	FA4G3
							0.2	FA2F1G2Lac1
			3.12	*A2G2S2	0.8	9.43			1.98	9.62			0.22	9.68			0.97	9.89
			0.02	*FA2BG2S1
			0.6	*FA3G2S1
			0.5	*FA2F2G2S1
			0.1	*A4G4			0.3	A4G4
20	0.69	9.66					0.5	FA3'BF1G1			1.32	FA3'BF1G1
							0.5	FA4F1G1			0.66	FA4F1G1
			0.1	*FA2G2S2
21	2.85	9.76			0.5	9.69
			0.3	*A2G2S2
			4.14	*A3G3S2
22	1.28	9.9			0.77	9.88	0.77	FA2F2G2Lac1F1	3.54	9.78	0.7	FA2F2G2Lac1F1
			0.76	*A2G2S2
			0.3	A2BG2S2
			0.02	*FA2G2S2
			0.2	*A3F2G3			2	A3F2G3
23	1.29	10.06	0.01	*A2G2S2	2	9.97			3.15	9.94
			0.3	A2BG2S2
			0.1	*FA2G2S2
24	9.66	10.18
									6.98	10.23
			9.04	*A3G3S2
			1.5	*FA3F1G3S1
25	2.72	10.48	1	*A3F1G2S1	0.56	10.41
			1.12	*A3G3S2
			0.6	*FA3F1G3S2/A3F2G3S2/FA2F1G2Lac1S2
26	4.71	10.63	4.21	*A3G3S3	0.05	10.58
			0.5	*A3F1G2S1
27	0.98	10.76	0.98	*A3G3S2	0.1	10.71
				*A3G3S2(acet)
28	16.71	10.91	9.35	*A3G3S3	0.23	10.87
			0.3	*FA3F1G3S2
29	1.43	11.07	1.43	*A3G3S3
			0.06	*FA3G3KDN3
			7	*A3F1G3KDN3
30	1.04	11.22	1.04	*A3G3S3
31	16.06	11.33	0.01	*FA3'BF1G1S1
			0.7	*A3G3S2(acet)
			0.01	*M5A1G1S1
			1	*FA2F2G2S2
			13.37	*A3G3S3
			0.3	*FA3F1G3S2/FA2F1G2Lac1S2
			0.09	FA2F2G2Lac1F1S1
			0.58	*FA3'G3KDN3
32	4.76	11.69	2.26	*A3G3S3
			0.01	*A3F2G3S2
			0.01	*A3F2G3S3
			0.87	*A3G3S2(acet)
			0.2	*M5A1G1S1
			0.91	*FA3'BF1G1S2
			0.5	*A3F1G2S2
33	2.57	11.81	0.47	*A3G3S3
			0.3	*FA3F1G3S2/FA2F1G2Lac1S2
			0.2	*A3F2G3S2
			0.1	*A3F2G3S3
			1.5	*A3'G3S3
34	4.11	12.08	0.38	*A3G3S3
			0.6	*A2G3Lac1S2
			0.1	*FA3F1G3S2/FA2F1G2Lac1S2
			1	*A3'G3S3
			0.01	*FA3'BF1G1S2
			1.5	A3G3S4
			0.01	*A3F2G3S3
35	1.54	12.51	0.2	*FA4F1G1S2
			0.8	*FA3BG3S4
			0.14	*FA3G3S3
			0.7	*A3F2G3S3
			0.2	*A4G4S4
36	0.57	12.71	0.47	*A2G3Lac1S2
			0.1	*FA3'BG3S4
37	0.64	12.96	0.64	*FA3'BG3S4
38	0.32	13.32	0.32	*FA4G3S4
	100		99.8		100		99.26		99.99		41.54		99.99		90.32		100.01		78.52

## Sheet: MDA-MB-231
MDA-MB-231 N-glycome
	UND				ABS				ABS+BTG				ABS+BTG+BKF				ABS+BTG+BKF+GUH(prozyme)
peak	area %	GU	area %	glycans	area %	GU	area %	glycans	area %	GU	area %	glycans	area %	GU	area %	glycans	area %	GU	area %	glycans
																	0.08
																	0.16	4.08
				*Confirmed by MS													89.3	4.3	89.3	M3
									0.3	4.85	0.3	A1	0.37	4.86	0.37	A1	0.17	4.81	0.2	M3B
				same MS peak pool									0.04	5.12					0.02	A1
				*1Fragment A1G1 found on MS					0.06	5.21	0.06	FA1	0.1	5.21			0.77	5.14	0.77	M4
									13.72	5.42			15.92	5.42			0.78	5.32	0.78	A1B
											13.72	A2			15.92	A2	0.53	5.45
					0.2	5.87	0.2	A1G1	0.68	5.7	0.68	A2B	0.8	5.7	0.8	A2B			0.53	A2B
1	0.32	5.98	0.05	FA1G1			0.05	FA1G1	67.45	5.89			71.94	5.89			0.28	5.89
											0.5	FA2
											66.95	A3			70.44	A3			0.2	A3
					0.05	5.95			0.73	6			0.98	6	1.5	A3B	0.25	5.95	0.32	A3B
			1.62	*M5			1.28	M5			0.73	A3'			0.98	A3'			0.01	A3'
2	1.37	6.22		*M5	1.23	6.21		M5	1.59	6.22	1.59	M5	1.73	6.22	1.73	M5	2.29	6.22	2.29	M5
			0.01	*FA2B	0.16	6.42	0.01	FA2B	1.27	6.33	0.02	FA2B
			0.01	*FA3			0.01	FA3			0.6	FA3
											0.65	M4A1			0.64	M4A1
			0.1	*1A2G1			0.68	A2G1
3	0.3	6.71	0.2	*1A1G1S1	0.1	6.56	0.1	A2BG1	0.35	6.48	0.35	FA3'	0.64	6.47			0.6	6.55
					0.68	6.7			4.14	6.68	0.1	A3'B	0.89	6.62	0.64	A3'B	0.51	6.62	0.5	A3'B
											0.1	A4			0.89	A4			0.01	A4
											1.2	FA3B
											0.2	M5A1	0.71	6.69	0.2	M5A1	1	6.71
											1.6	A3F1G1							1	M5A2B
											0.4	A2G1GlcNAc1			0.58	A2G1GlcNAc1
							0.02	FA2[3]G1			0.54	M5A2			0.54	M5A2
4	0.11	6.85			0.21	6.85			0.61	6.83			0.61	6.83			0.31	6.82
							0.21	A3G1			0.79	A3F1G1
5	0.05	7.03			0.11	7.01			0.18	7.04			0.54	7.14			0.81	7.14
6	0.55	7.13	0.71	*A2F1G1	1.09	7.11	0.34	A2F1G1	0.98	7.14	0.5	A2F1G1
											0.18	FA3'B
											0.3	FA4
							0.65	M4A1G1
7	0.16	7.22			12.75	7.22			0.72	7.2			1.11	7.18
			0.16	*A2F1G1			0.11	A2F1G1			0.1	A2F1G1
											0.18	FA2G1GlcNAc1
															0.62	M5A2BG1GlcNAc1
8	0.12	7.38			0.32	7.35			0.43	7.34			0.47	7.33
			0.12	*M6			0.82	M6			0.43	M6			0.82	M6			0.81	M6
			0.05	*A2G2			12	A2G2
			0.01	*A2BG2			0.65	A2BG2
9	0.06	7.46			1.79	7.64			0.61	7.5			0.35	7.41
																	0.13	7.44
											0.62	M5A2BG1F1GlcNAc1	0.69	7.5
											0.61	FA3F1G1
10	0.41	7.62							0.97	7.58	0.97	FA2F1G1GlcNAc1	0.11	7.62			0.07	7.62
			0.2	*M5A1G1			0.22	M5A1G1
			0.21	*FA2G2			0.5	FA2G2
11	0.02	7.75	0.01	*FA2BG2	0.16	7.84	0.02	FA2BG2	0.18	7.76			0.33	7.9
			0.01	*FA3G2			0.29	FA3G2
12	0.93	7.85	0.2	*M7			0.2	M7			0.18	M7			0.33	M7			0.2	M7
									0.44	7.85
			0.69	*M4A1G1S1
			0.02	*A2BG1S1
13	0.41	8.04	0.02	*A3G1S1
			0.41	*A2G2S1	1.34	8.09			0.44	7.94
							0.34	FA2G1Lac1					0.55	8.04			0.65	8.04
									0.64	8.03
14	2.08	8.28	0.02	*FA2G[3]1S1	0.34	8.26	0.84	M5A2BG2F1Lac1	1.56	8.26
			0.5	*A3F2G1			0.5	A3F2G1			0.5	A3F2G1
					8.35	8.37	7.79	A3G(3,3,3)3	0.18	8.37			0.05	8.5			0.86	8.99
			1.4	*A2G2S1				A3G(3,3,4)3
							0.4	A3F1G3
			0.16	*FA2F2G2			0.16	FA2F2G2			1.74	FA2F2G2
15	0.23	8.52			56.9	8.48	56.59	A3G(3,4,4)3					0.14	8.78
								A3G(4,4,4)3
			0.03	*FA2G2S1
			0.2	*FA2F2G2			0.2	FA2F2G2	0.25	8.61	0.25	FA2F2G2
							0.73	A3'G3
16	0.47	8.57			0.82	8.58
			0.12	*FA3G3			0.2	FA3G3
			0.15	FA2G2S1
			0.2	*FA2F2G2			2.5	FA2F2G2			0.11	FA2F2G2
							1.35	A3F2G2			0.35	A3F2G2
17	0.75	8.7			6.58	8.92	0.35	FA3'G3	0.46	8.92			0.57	8.98
			0.05	*A3F1G3			0.05	A3F1G3
							0.6	FA3F1G3
			0.66	*M5A2BF1G2Lac1S1
			0.01	*FA2BG2S1			0.1	A3'BG3
			0.03	*FA3G2S1			0.05	A4G3
			0.34	*FA2G1Lac1S1			2.2	FA3BG3
18	7.02	9.01			1.07	9.11	0.5	A2G3Lac1
									0.5	9.42			0.07	9.29			0.12	9.27
			6.58	*A2G2S2
			0.1	*FA2G2S2
19	5.59	9.43			0.27	9.29	0.18	FA3'BG3
							0.09	FA4G3
							0.3	FA2F1G2Lac1
			5.33	*A2G2S2	1.21	9.42			0.39	9.67			0.29	9.67			0.33	9.68
			0.01	*FA2BG2S1
			0.25	*FA3G2S1
							0.05	A4G4
20	0.31	9.65	0.1	*A3F2G2S1
							0.456667	FA3'BF1G1			0.26	FA3'BF1G1
							0.403333	FA4F1G1			0.13	FA4F1G1
			0.2	*FA2G2S2
21	2.19	9.74			0.94	9.63
			0.02	*FA2G2S2
			2.18	*A3G3S2
22	0.98	9.89			0.47	9.85	0.94	FA2F2G2Lac1F1	0.17	10.04	0.17	FA2F2G2Lac1F1
			0.3	A2BG2S2
			0.02	*FA2G2S2
			0.47	*A3F2G3			0.47	A3F2G3
23	0.74	10.04			2.38	9.96
			0.3	A2BG2S2
			0.1	*FA2G2S2
24	7.05	10.16
			0.1	*FA2G2S2
			7.08	*A3G3S2
			0.4	*FA3F1G3S1			2.38	M5A2G2
25	2.77	10.46			0.19	10.34
			1.47	*A3G3S2
			1	*FA3BG3S1
			0.3	*FA3F1G3S2/A3F2G3S2/FA2F1G2Lac1S2
26	2.82	10.62	2.82	*A3G3S3	0.11	10.47
27	0.84	10.76	0.84	*A3G3S2	0.06	10.61
28	23.25	10.9	20.95	*A3G3S3	0.1	10.88
			0.3	*FA3F1G3S2
29	0.67	11.02	0.67	*A3G3S3
			0.2	*FA3G3KDN3
			1.8	*A3F1G3KDN3
30	0.63	11.22	0.63	*A3G3S3
31	22.07	11.32	0.01	*FA3'BF1G1S1
			0.7	*A3G3S2(acet)
			0.01	*M5A1G1S1
			0.2	*FA2F2G2S2
			20.18	*A3G3S3
			0.3	*FA3F1G3S2/FA2F1G2Lac1S2
			0.09	FA2F2G2Lac1F1S1
			0.58	*FA3'G3KDN3
32	5.01	11.68	4.21	*A3G3S3
			0.2	*A3F2G3S2
			0.2	*A3F2G3S3
			0.2	*M5A1G1S1
			0.2	*FA3'BF1G1S2
33	3.48	11.81	1.96	*A3G3S3
			0.9	*FA3F1G3S2/FA2F1G2Lac1S2
			0.2	*A3F2G3S2
			0.02	*A3G3S4
			0.4	*A3'G3S3
34	4.07	12.08	1.25	*A3G3S3
			0.02	*A2G3Lac1S2
			0.1	*FA3F1G3S2/FA2F1G2Lac1S2
			0.3	*A3'G3S3
			0.01	*FA3'BF1G1S2
			0.01	*A3F2G3S3
			2.38	*M5A2G2S2
35	1.02	12.5	0.35	*FA4F1G1S2
			0.36	*FA3BG3S4
			0.01	*FA3G3S3
			0.1	*A3'BG3S3
			0.05	*A4G3S3
			0.1	*A3F2G3S3
			0.05	*A4G4S4
36	0.5	12.71	0.5	*A2G3Lac1S2
37	0.31	13.1	0.31	*FA3'BG3S4
38	0.35	13.35	0.35	*FA4G3S4
	100.01		100.01		99.98		99.08		100		98.66		100		97		100		96.94

## Sheet: MDA-MB-436
MDA-MB-436 N-glycome
	UND				ABS				ABS+BTG				ABS+BTG+BKF				ABS+BTG+BKF+GUH(prozyme)
peak	area %	GU	area %	glycans	area %	GU	area %	glycans	area %	GU	area %	glycans	area %	GU	area %	glycans	area %	GU	area %	glycans
																	0.01	4.05
																	0.06	4.07
				*Confirmed by MS													89.14	4.31	89.14	M3
									0.37	4.85	0.37	A1	0.48	4.88	0.48	A1	0.08	4.81	0.07	M3B
				same MS peak pool									0.03	5.13					0.01	A1
				*1Fragment A1G1 found on MS					0.03	5.21	0.03	FA1	0.09	5.21			0.97	5.15
									12.98	5.43			17.78	5.45			0.79	5.33	1.76	A1B
											12.98	A2			17.78	A2	0.45	5.45
					0.03	5.77	0.11	A1G1	0.78	5.71	0.78	A2B	1.02	5.73	1.02	A2B			0.45	A2B
1	0.24	5.89	0.03	FA1G1			0.03	FA1G1	58.46	5.9			68.34	5.93			0.19	5.81
			0.21	*FA2			0.21	FA2			2.8	FA2
											55.66	A3			66.84	A3			0.19	A3
					0.32	5.86			0.73	6.01			0.82	6.04	1.5	A3B	0.16	5.97	0.15	A3B
											0.73	A3'			0.82	A3'			0.01	A3'
2	1.83	6.22	1.81	*M5	1.83	6.22	1.83	M5	1.81	6.23	1.81	M5	2.13	6.25	2.13	M5	2.88	6.24	2.88	M5
					0.17	6.4			2.13	6.32	0.05	FA2B
											2.08	FA3
			0.02	*FA2[6]G1			0.04	FA2[6]G1
			0.01	*1A2G1			0.13	A2G1
3	0.29	6.72	0.08	*1A1G1S1	0.06	6.58	0.06	A2BG1	1.58	6.42	1.58	FA3'	0.6	6.51			0.42	6.57
					0.91	6.7			7.64	6.74	0.1	A3'B	0.66	6.66	0.6	A3'B	0.34	6.62	0.6	A3'B
											0.5	A4			1.16	A4			0.01	A4
											0.2	FA3B
											0.2	M5A1	1.03	6.73	0.2	M5A1	1.27	6.72
											6.24	A3F1G1							1.27	M5A2B
											0.4	A2G1GlcNAc1			0.9	A2G1GlcNAc1
			0.2	*FA2[3]G1			0.91	FA2[3]G1
4	0.15	6.87	0.15	*A2F1G1	0.26	6.86	0.26	A2F1G1	1.35	6.85	0.26	A2F1G1	0.53	6.86			0.28	6.83
											1.09	A3F1G1
5	0.18	7.08	0.18	*A2F1G1	0.08	7.03	0.08	A2F1G1	0.14	7.06	0.14	A2F1G1	0.7	7.18			0.85	7.15
											0.7	M5A2			0.7	M5A2
6	0.65	7.14	0.63	*A2F1G1	1.24	7.12	0.22	A2F1G1	1.17	7.15	0.14	A2F1G1
			0.02	*FA2BG1			0.02	FA2BG1			0.03	FA3'B
											0.3	FA4
7	0.21	7.24			14.9	7.23			0.6	7.21			1.48	7.22
			0.03	*A2F1G1			0.11	A2F1G1			0.1	A2F1G1
			0.01	*FA3G1			1.02	FA3G1			0.5	FA2G1GlcNAc1
															0.9	M5A2BG1GlcNAc1
8	0.01	7.29			0.33	7.35			0.24	7.36			0.44	7.38
			0.01	*FA2BG1			0.01	FA2BG1
			0.01	*FA3G1			0.01	FA3G1
			0.15	*M6			0.72	M6			0.24	M6			0.72	M6			0.85	M6
							12.71	A2G2
			0.01	*A2BG2			0.65	A2BG2
9	0.17	7.41			2.49	7.63			1.97	7.45			0.28	7.46
			0.01	*FA2BG1			0.01	FA2BG1									0.09	7.47
			0.16	*FA3G1			0.16	FA3G1			0.9	M5A2BG1F1GlcNAc1	0.63	7.55
											1.07	FA3F1G1
							0.2	A3G2
10	0.62	7.65							1.22	7.59	0.3	FA2F1G1GlcNAc1	0.14	7.64			0.06	7.66
			0.2	*M5A1G1			0.22	M5A1G1
			0.42	*FA2G2			0.92	FA2G2			0.92	A4G1GlcNAc1			0.77	A4G1GlcNAc1
11	0.02	7.73	0.01	*FA2BG2	0.23	7.86	0.02	FA2BG2	0.17	7.75			0.27	7.95
			0.01	*FA3G2			0.29	FA3G2
12	1.22	7.86	0.2	*M7			0.2	M7			0.17	M7			0.27	M7			0.15	M7
									0.49	7.88
13	0.66	8.05	0.7	*M5A2G1			0.7	M5A2G1
			0.94	*A2G2S1	1.62	8.05			0.48	7.96
							1.27	A3F1G2
							0.35	FA2G1Lac1
			0.02	*FA2G[6]1S1									0.77	8.08			0.71	8.06
			0.02	*FA2BG1S1					0.91	8.06
14	2.64	8.3	0.1	*FA2G[3]1S1	0.35	8.27	0.4	M5A2BG2F1Lac1	1.76	8.27
			0.91	*FA2F2G1			0.9	FA2F2G1			0.91	FA2F2G1
					10.54	8.37	2.43	A3G(3,3,3)3	0.11	8.4			0.14	8.55			0.86	9.01
			1.67	*A2G2S1				A3G(3,3,4)3
							7	A3F1G3
			0.16	*FA2F2G2			0.16	FA2F2G2			0.16	FA2F2G2
15	0.43	8.5			56.86	8.49	55.08	A3G(3,4,4)3					0.23	8.85
			0.11	*M8			0.11	M8			0.11	M8			0.4	M8			0.4	M8
								A3G(4,4,4)3
			0.1	*FA2G2S1			0.92	A4Lac1G1
			0.02	*FA2F2G2			0.02	FA2F2G2	0.44	8.51	0.02	FA2F2G2
							0.73	A3'G3
16	0.61	8.59	0.21	*M8	0.93	8.59	0.21	M8			0.21	M8			0.23	M8			0.46	M8
							0.78	FA3G3
			0.1	FA2G2S1
			0.3	*FA2F2G2			0.45	FA2F2G2			0.21	FA2F2G2
17	0.96	8.72			2.46	8.88	1	FA3'G3	1.09	8.96			0.91	9.03
							0.6	FA3F1G3
			0.4	*M5A2BF1G2Lac1S1
			0.01	*FA2BG2S1
			0.1	*FA3G2S1
			0.3	*FA2G1LacS1
			0.1	*A3'BG3			0.1	A3'BG3
			0.05	*A4G3			0.05	A4G3
							0.2	FA3BG3
18	7.72	9.03	0.1	*FA2G2S1	0.87	9.12	0.5	A2G3Lac1
			0.2	*A2BG2S1							1.09	A3F2G2
			0.2	*A3G2S1
			0.37	*FA3'G3			0.37	FA3'G3	0.5	9.44			0.13	9.43			0.07	9.42
			6.65	*A2G2S2
			0.2	*FA2G2S2
19	6.14	9.45			0.22	9.31	0.2	FA3'BG(4)3
							0.2	FA4G3
							0.2	FA2F1G2Lac1
			4.41	*A2G2S2	0.97	9.43			0.55	9.7			0.36	9.72			0.33	9.71
			0.01	*FA2BG2S1
			0.25	*FA3G2S1
			0.47	*A4G4			0.47	A4G4
20	0.64	9.68					0.5	FA3'BF1G1			0.5	FA3'BF1G1
							0.52	FA4F1G1			0.55	FA4F1G1
			0.01	*FA2G2S2
21	2.2	9.76			0.52	9.69
			0.02	*A2G2S2
			0.02	*FA2G2S2
			3.79	*A3G3S2
22	1.05	9.92			0.33	9.85	0.33	FA2F2G2Lac1F1	0.3	10.07	0.3	FA2F2G2Lac1F1
			0.22	*A2BG2S2
			0.02	*FA2G2S2
			0.47	*A3F2G3			1.06	A3F2G3
			0.34	*A3G3S1
23	0.77	10.06			1.06	9.97
			0.22	*A2BG2S2
			0.4	*FA2G2S2
24	7.24	10.19
			0.6	*FA2G2S2
			6.39	*A3G3S2
			0.4	*FA3F1G3S1
25	2.78	10.49	1.2	*A3F1G2S1	0.1	10.35
			1.28	*A3G3S2
			0.3	*FA3F1G3S2/A3F2G3S2/FA2F1G2Lac1S2
26	2.89	10.64	2.59	*A3G3S3	0.1	10.52
			0.3	*A3F1G2S1
27	0.83	10.79	0.83	*A3G3S2	0.1	10.73
				*A3G3S2(acet)
28	22.09	10.92	13.49	*A3G3S3	0.15	10.89
			0.3	*FA3F1G3S2
29	0.55	11.05	0.55	*A3G3S3
			0.8	*FA3G3KDN3
			7.5	*A3F1G3KDN3
30	0.71	11.25	0.71	*A3G3S3
31	20.72	11.34	0.01	*FA3'BF1G1S1
			0.7	*A3G3S2(acet)
			0.01	*M5A1G1S1
			0.9	*A4Lac1G1S1
			18.32	*A3G3S3
			0.1	*FA3F1G3S2/FA2F1G2Lac1S2
			0.1	FA2F2G2Lac1F1S1
			0.58	*FA3'G3KDN3
32	4.43	11.7	3.83	*A3G3S3
			0.2	*A3F2G3S3
			0.2	*M5A1G1S1
			0.2	*FA3'BF1G1S2
33	3.1	11.82	2.2	*A3G3S3
			0.5	*FA3F1G3S2/FA2F1G2Lac1S2
			0.4	*A3'G3S3
34	3.55	12.09	0.11	*A3G3S3
			0.02	*A2G3Lac1S2
			0.1	*FA3F1G3S2/FA2F1G2Lac1S2
			0.3	*A3'G3S3
			0.01	*FA3'BF1G1S2
			1	*FA3'G3S3
			2	*A3G3S4
			0.01	*A3F2G3S3
35	0.75	12.52	0.4	*FA4F1G1S2
			0.2	*FA3BG3S4
			0.1	*A3'BG3S3
			0.05	*A4G3S3
36	0.42	12.72	0.42	*A2G3Lac1S2
37	0.28	13.01	0.28	*FA3'BG3S4
38	0.24	13.4	0.24	*FA4G3S4
	99.99		99.99		100.03		98.96		100		97.43		99.99		97.42		100.01		98.4
