# Supplementary material for: Hypoxia Alters Epigenetic and N-Glycosylation Profiles of Ovarian and Breast Cancer Cell Lines in-vitro
Source: Front Oncol. 2020 Jul 29;10:1218. doi: 10.3389/fonc.2020.01218 (PMC7405916; doi:10.3389/fonc.2020.01218)
Supplement: Table S3 — Mass spectrometry data in negative mode of secreted N-glycome from cell glycoproteins. [file Table_3.XLSX]

## Sheet: legend
Supplementary Table S3: Mass spectromety in negative mode of secreted N-glycome from cell glycoproteins
Mass spectrometry data on the N-glycome from the 6 cell lines (A2780, A2780cis, PEO1, PEO4, MDA-MB-231 and MDA-MB-436), UPLC-FLR-MS in negative mode
Each UPLC peak was aligned to FLR trace peak and corresponding TR (MS peak and TR (min))
Glycans were assigned based on composition and UPLC data

## Sheet: MS suppl table S3
Supplementary Table S3: Mass spectromety in negative mode of secreted N-glycome from cell glycoproteins
Cell line		A2780				A2780cis				PEO1				PEO4				MDA-MB-231				MDA-MB-436
PeakUPLC	PeakMS	tR (min)	Experimental mass (m/z)	Theoretical mass (m/z)	Error (ppm)	tR (min)	Experimental mass (m/z)	Theoretical mass (m/z)	Error (ppm)	tR (min)	Experimental mass (m/z)	Theoretical mass (m/z)	Error (ppm)	tR (min)	Experimental mass (m/z)	Theoretical mass (m/z)	Error (ppm)	tR (min)	Experimental mass (m/z)	Theoretical mass (m/z)	Error (ppm)	tR (min)	Experimental mass (m/z)	Theoretical mass (m/z)	Error (ppm)	Ion	Assignment	Monosaccharide composition	Monoisotopic mass
0,1	0,1	5.74	790.302	790.299	3.92256	5.75	790.308	790.299	11.2616	5.97	nd	790.299		5.92	nd	790.299		7.02	nd	790.299		7.27	790.302	790.299	3.92256	[M-2H]-2	FA2	dHex1HexNAc4Hex3	1582.61
			nd	1353.49			nd	1353.49			nd	1353.49			nd	1353.49			1353.47	1353.49	14.7943		nd	1353.49		[M-H]-1	M5	HexNAc2Hex5	1354.5
			nd	676.244			nd	676.244			nd	676.244			nd	676.244			nd	676.244			nd	676.244		[M-2H]-2
2	2,3	7.62	1353.51	1353.49	13.0595	7.53	1353.5	1353.49	1.9771	7.5	1353.49	1353.49	3.63799	7.77	nd	1353.49		7.52, 7.97	1353.52	1353.49	18.6007	7.52, 8.08	1353.52	1353.49	18.6007	[M-H]-1	M5	HexNAc2Hex5	1354.5
			676.254	676.244	15.0833		nd	676.244			nd	676.244			nd	676.244			nd	676.244			nd	676.244		[M-2H]-2
			688.76	688.76	0.145189		688.76	688.76	0.145189		688.77	688.76	15.5352		688.76	688.76	0.145189		688.77	688.76	15.5352		688.77	688.76	15.5352	[M-2H]-2	1FA1	dHex1HexNAc3Hex3	1379.53
			696.754	696.757	4.44918		696.754	696.757	4.44918		696.765	696.757	11.1947		696.765	696.757	11.1947		696.758	696.757	1.14818		696.76	696.757	3.44453	[M-2H]-2	1A1G1	HexNAc3Hex4	1395.53
			871.32	871.326	6.65652		871.326	871.326	0.344303		871.332	871.326	7.23036		871.338	871.326	14.2312		nd	871.326			871.332	871.326	7.23036	[M-2H]-2	FA2G1	dHex1HexNAc4Hex4	1744.67
			891.847	891.839	9.41874		nd	891.839			nd	891.839			nd	891.839			891.823	891.839	18.0526		nd	891.839		[M-2H]-2	FA2B/FA3	dHex1HexNAc5Hex3	1785.69
3,4,5	4	9	871.32	871.326	6.65652	8.98	871.326	871.326	0.344303	8.93	871.332	871.326	7.23036	9.12	871.338	871.326	14.2312	8.98	nd	871.326		8.95	871.332	871.326	7.23036	[M-2H]-2	FA2G1/A2F1G1	dHex1HexNAc4Hex4	1744.67
6,7	5	9.46	871.326	871.326	0.344303	9.37	871.338	871.326	14.2312	9.33	871.32	871.326	6.65652	9.91	871.338	871.326	14.2312	9.37	871.314	871.326	13.5426	9.37	871.332	871.326	7.23036	[M-2H]-2	A2F1G1	dHex1HexNAc4Hex4	1744.67
			nd	972.865			nd	972.865			nd	972.865			nd	972.865			nd	972.865			972.877	972.865	11.6152	[M-2H]-2	FA3G1/FA2BG1	dHex1HexNAc5Hex4	1947.75
8	6	9.91	757.272	757.27	2.24491	10.18	757.266	757.27	5.28213	10.13	757.283	757.27	17.1669	10.17	nd	757.27		10.15	757.261	757.27	12.6771	10.18	757.261	757.27	12.6771	[M-2H]-2	M6	HexNAc2Hex6	1516.56
			nd	871.326			nd	871.326			nd	871.326			871.338	871.326	14.2312		nd	871.326			nd	871.326		[M-2H]-2	A2F1G1	dHex1HexNAc4Hex4	1744.67
			nd	879.323			879.311	879.323	13.5331		nd	879.323			nd	879.323			879.33	879.323	7.1646		nd	879.323		[M-2H]-2	A2G2	HexNAc4Hex5	1760.66
			972.864	972.865	1.54184		nd	972.865			nd	972.865			nd	972.865			nd	972.865			972.877	972.865	11.6152	[M-2H]-2	FA3G1/FA2BG1	dHex1HexNAc5Hex4	1947.75
			nd	980.863			nd	980.863			nd	980.863			nd	980.863			980.864	980.863	0.815608		980.857	980.863	5.70926	[M-2H]-2	A2BG2	HexNAc5Hex5	1963.74
9	7	10.75	nd	943.845		10.52,10.70	nd	943.845		10.47	nd	943.845		10.47	943.837	943.845	8.47597	10.42	nd	943.845		11.1	nd	943.845		[M-2H]-2	A2G1S1	HexNAc4Neu5Ac2Hex4	1889.7
			972.864	972.865	1.54184		972.87	972.865	5.03667		nd	972.865			972.851	972.865	14.6988		nd	972.865			972.851	972.865	14.6988	[M-2H]-2	FA2BG1/FA3G1	dHex1HexNAc5Hex4	1947.75
10	8	11.9	858.797	858.81	14.7879	11.78	858.815	858.81	6.17133	11.73	858.809	858.81	0.698641	11.87	858.809	858.81	0.698641	11.75	858.797	858.81	14.7879	11.73	858.809	858.81	0.698641	[M-2H]-2	M5A1G1	HexNAc3Hex6	1719.63
			952.368	952.352	16.9055		952.362	952.352	10.2903		nd	952.352			nd	952.352			952.343	952.352	9.66029		952.337	952.352	16.3805	[M-2H]-2	FA2G2	dHex1HexNAc4Hex5	1906.72
11	9	12.45	1053.89	1053.89	1.4233	12.45	1053.91	1053.89	17.554	12.4	1053.9	1053.89	4.93409	12.15	1053.89	1053.89	1.4233	12.40,12.72	1053.88	1053.89	14.0432	12.72	1053.9	1053.89	4.93409	[M-2H]-2	FA3G2/FA2BG2	dHex1HexNAc5Hex5	2109.8
12,13	10	13.19,13.52	838.294	838.297	3.34011	13.27	838.3	838.297	3.69798	13.22	838.3	838.297	3.69798	13.28	838.282	838.297	17.5356	13.22	838.3	838.297	3.69798	13.23	838.306	838.297	10.7361	[M-2H]-2	M7	HexNAc2Hex7	1678.61
			923.333	923.333	0		923.333	923.333	0		923.345	923.333	13.4296		923.339	923.333	6.71481		923.339	923.333	6.71481		nd	923.333		[M-2H]-2	M4A1G1S1	HexNAc3Neu5Ac1Hex5	1848.68
			nd	962.364			nd	962.364			nd	962.364			nd	962.364			nd	962.364			962.382	962.364	18.6	[M-2H]-2	M5A2G1	HexNAc4Hex6	1922.71
			nd	1016.87			nd	1016.87			nd	1016.87			nd	1016.87			nd	1016.87			1016.86	1016.87	10.3258	[M-2H]-2	FA2G1S1	dHex1HexNAc4Neu5Ac1Hex4	2035.76
			1024.86	1024.87	6.73256		1024.86	1024.87	13.1724		1024.87	1024.87	0.29272		1024.89	1024.87	17.6608		1024.86	1024.87	13.1724		1024.86	1024.87	6.73256	[M-2H]-2	A2G2S1	HexNAc4Neu5Ac1Hex5	2051.76
			nd	1045.38			nd	1045.38			nd	1045.38			1045.37	1045.38	11.766		1045.38	1045.38	5.45254		nd	1045.38		[M-2H]-2	A3G1S1/A2BG1S1	HexNAc5Neu5Ac1Hex4	2092.78
			nd	1118.41			nd	1118.41			nd	1118.41			nd	1118.41			nd	1118.41			1118.42	1118.41	6.43769	[M-2H]-2	FA2BG1S1	dHex1HexNAc5Neu5Ac1Hex4	2238.84
14	11	14.83	nd	1016.87		14.65	nd	1016.87		14.62	nd	1016.87		14.68	nd	1016.87		14.62	1016.86	1016.87	16.7179	14.63	1016.87	1016.87	3.93363	[M-2H]-2	FA2G1S1	dHex1HexNAc4Neu5Ac1Hex4	2035.76
			nd	1019.4			nd	1019.4			nd	1019.4			nd	1019.4			nd	1019.4			1019.4	1019.4	3.72769	[M-2H]-2	FA2F2G1	dHex3HexNAc4Hex4	2036.78
			1024.86	1024.87	6.73256		1024.85	1024.87	19.6122		1024.86	1024.87	6.73256		1024.87	1024.87	0.29272		1024.88	1024.87	12.4894		1024.87	1024.87	0.29272	[M-2H]-2	A2G2S1	HexNAc4Neu5Ac1Hex5	2051.76
			nd	1047.91			nd	1047.91			nd	1047.91			nd	1047.91			1047.92	1047.91	10.4017		nd	1047.91		[M-2H]-2	A3F2G1	dHex2HexNAc5Hex4	2093.8
			nd	1061.89			1061.88	1061.89	7.15705		nd	1061.89			1061.91	1061.89	17.9868		nd	1061.89			nd	1061.89		[M-2H]-2	A3G3	HexNAc5Hex6	2125.79
			1098.42	1098.41	9.83239		1098.42	1098.41	9.83239		1098.39	1098.41	14.8396		1098.43	1098.41	16.0232		1098.41	1098.41	3.73267		1098.39	1098.41	15.3859	[M-2H]-2	FA2F2G2	dHex3HexNAc4Hex5	2198.83
15,16	12	16	919.324	919.323	0.76143	15.97	919.305	919.323	19.5796	15.93	919.336	919.323	14.2496	15.97	nd	919.323		15.9	nd	919.323		15.93	919.33	919.323	7.50552	[M-2H]-2	M8	HexNAc2Hex8	1840.66
			1097.89	1097.9	8.37964		1097.9	1097.9	2.09491		nd	1097.9			nd	1097.9			1097.89	1097.9	8.37964		1097.88	1097.9	14.4822	[M-2H]-2	FA2G2S1	dHex1HexNAc4Neu5Ac1Hex5	2197.81
			1098.4	1098.41	8.73991		1098.42	1098.41	9.83239		1098.4	1098.41	8.73991		1098.43	1098.41	16.0232		1098.39	1098.41	14.8396		1098.41	1098.41	3.73267	[M-2H]-2	FA2F2G2	dHex3HexNAc4Hex5	2198.83
			nd	1134.92			nd	1134.92			nd	1134.92			1134.92	1134.92	2.81959		1134.92	1134.92	2.81959		nd	1134.92		[M-2H]-2	A3F1G3/FA3G3	dHex1HexNAc5Hex6	2271.85
17	13	16.89	nd	1134.92		17.08	nd	1134.92		17.02	nd	1134.92		17.05	nd	1134.92		17.03	1134.92	1134.92	2.81959	17.03	nd	1134.92		[M-2H]-2	A3F1G3/FA3G3	dHex1HexNAc5Hex6	2271.85
			nd	1165.44			nd	1165.44			nd	1165.44			nd	1165.44			nd	1165.44			1165.46	1165.44	16.646	[M-2H]-2	A4G3/A3BG3	HexNAc6Hex6	2328.87
			1199.41	1199.43	17.1748		1199.43	1199.43	5.33585		1199.42	1199.43	11.2553		1199.43	1199.43	5.33585		1199.45	1199.43	12.4225		1199.42	1199.43	11.2553	[M-2H]-3	M5A2BG2F1Lac1S1	dHex1HexNAc6Neu5Ac1Hex8	3601.32
			nd	1199.44			nd	1199.44			1199.43	1199.44	4.75222		1199.43	1199.44	7.17002		1199.45	1199.44	7.17002		1199.42	1199.44	16.5077	[M-2H]-2	FA3G2S1/FA2BG2S1	dHex1HexNAc5Neu5Ac1Hex5	2400.89
			nd	1199.44			nd	1199.44			1199.43	1199.44	4.75222		1199.43	1199.44	7.17002		1199.45	1199.44	7.17002		1199.42	1199.44	16.5077	[M-2H]-2	FA2G1LacS1
18	14	17.8	nd	1097.9		17.67	nd	1097.9		17.62	nd	1097.9		17.67	nd	1097.9		17.65, 18.30	nd	1097.9		17.65	1097.89	1097.9	8.37964	[M-2H]-2	FA2G2S1	dHex1HexNAc4Neu5Ac1Hex5	2197.81
			nd	1126.41			nd	1126.41			nd	1126.41			1126.42	1126.41	6.7471		nd	1126.41			1126.41	1126.41	0.710221	[M-2H]-2	A3G2S1/A2BG2S1	HexNAc5Neu5Ac1Hex5	2254.84
			nd	1134.92			nd	1134.92			nd	1134.92			nd	1134.92			nd	1134.92			1134.94	1134.92	15.0672	[M-2H]-2	FA3G3	dHex1HexNAc5Hex6	2271.85
			1170.41	1170.42	6.15165		1170.4	1170.42	18.1986		1170.4	1170.42	12.2179		1170.41	1170.42	6.15165		1170.41	1170.42	6.15165		1170.42	1170.42	0.256319	[M-2H]-2	A2G2S2	HexNAc4Neu5Ac2Hex5	2342.85
			1243.46	1243.45	7.47921		1243.45	1243.45	1.68885		1207.45	1207.44	12.6715		1207.45	1207.44	12.6715		1207.42	1207.44	11.0151		1207.42	1207.44	11.0151	[M-2H]-2	FA2G2S2	dHex1HexNAc4Neu5Ac2Hex5	2488.91
19,20	15	19.01	1170.41	1170.42	6.15165	18.93	1170.4	1170.42	12.2179	18.88	1170.41	1170.42	6.15165	18.92	1170.43	1170.42	5.80989	18.9	1170.4	1170.42	18.1986	18.9	1170.42	1170.42	0.256319	[M-2H]-2	A2G2S2	HexNAc4Neu5Ac2Hex5	2342.85
			nd	1199.44			1199.44	1199.44	1.16721		1199.43	1199.44	4.75222		1199.43	1199.44	4.75222		1199.43	1199.44	4.75222		1199.43	1199.44	3.9185	[M-2H]-2	FA3G2S1/FA2BG2S1	dHex1HexNAc5Neu5Ac2Hex5	2400.89
			1243.44	1243.45	9.97227		1243.45	1243.45	1.68885		1243.46	1243.45	7.47921		1243.46	1243.45	7.47921		1243.46	1243.45	7.47921		1243.44	1243.45	9.97227	[M-2H]-2	FA2G2S2	dHex1HexNAc4Neu5Ac2Hex5	2488.91
			nd	1245.97			nd	1245.97			nd	1245.97			1245.98	1245.97	7.9456		nd	1245.97			nd	1245.97		[M-2H]-2	FA2F2G2S1	dHex3HexNAc4Neu5Ac1Hex5	2489.93
			nd	1246.47			nd	1246.47			nd	1246.47			1246.47	1246.47	3.77065		nd	1246.47			1246.45	1246.47	13.6385	[M-2H]-2	A4G4	HexNAc6Hex7	2490.93
			nd	1274.48			nd	1274.48			nd	1274.48			nd	1274.48			1274.46	1274.48	14.908		nd	1274.48		[M-2H]-2	A3F2G2S1	dHex2HexNAc5Neu5Ac1Hex5	2546.95
21	16	19.88	1170.4	1170.42	18.1986	19.8	1170.4	1170.42	18.1986	19.73	1170.43	1170.42	11.7907	19.77	1170.4	1170.42	18.1986	19.73	nd	1170.42		19.73	1170.4	1170.42	12.2179	[M-2H]-2	A2G2S2	HexNAc4Neu5Ac2Hex5	2342.85
			1243.44	1243.45	9.97227		1243.46	1243.45	7.47921		nd	1243.45			nd	1243.45			1243.46	1243.45	7.47921		1243.45	1243.45	1.68885	[M-2H]-2	FA2G2S2	dHex1HexNAc4Neu5Ac2Hex5	2488.91
			1352.97	1352.98	11.3083		1352.98	1352.98	5.76503		1352.97	1352.98	11.3083		1352.96	1352.98	16.8516		1352.96	1352.98	16.8516		1352.98	1352.98	5.76503	[M-2H]-2	A3G3S2	HexNAc5Neu5Ac2Hex6	2707.98
22,23	17	20.55	1170.41	1170.42	6.15165	20.43	1170.41	1170.42	6.15165	20.37	nd	1170.42		20.45	1170.41	1170.42	6.15165	20.37	nd	1170.42		20.35	nd	1170.42		[M-2H]-2	A2G2S2	HexNAc4Neu5Ac2Hex5	2342.85
			nd	1207.44			nd	1207.44			nd	1207.44			nd	1207.44			nd	1207.44			1207.44	1207.44	0.828201	[M-2H]-2	A3G3S1	HexNAc5Neu5Ac1Hex6	2416.89
			nd	1209.96			nd	1209.96			nd	1209.96			1209.96	1209.96	0.413236		1209.95	1209.96	5.53737		1209.95	1209.96	5.53737	[M-2H]-2	A3F2G3	dHex2HexNAc5Hex6	2417.91
			1243.46	1243.45	13.2696		1243.46	1243.45	7.47921		1243.43	1243.45	15.7626		1243.47	1243.45	19.1403		1243.45	1243.45	1.68885		1243.46	1243.45	7.47921	[M-2H]-2	FA2G2S2	dHex1HexNAc4Neu5Ac2Hex5	2488.91
			nd	1271.96			nd	1271.96			nd	1271.96			nd	1271.96			nd	1271.96			1271.98	1271.96	13.7583	[M-2H]-2	A2BG2S2	HexNAc5Neu5Ac2Hex5	2545.93
24	18	21.08	nd	1243.45		20.93	nd	1243.45		20.87	nd	1243.45		20.92	nd	1243.45		20.88	1243.43	1243.45	15.7626	20.88	1243.45	1243.45	1.68885	[M-2H]-2	FA2G2S2	dHex1HexNAc4Neu5Ac2Hex5	2488.91
			1352.97	1352.98	11.3083		1352.98	1352.98	0.147821		1352.98	1352.98	0.147821		1352.98	1352.98	0.147821		1352.97	1352.98	11.3083		1352.99	1352.98	5.46939	[M-2H]-2	A3G3S2	HexNAc5Neu5Ac2Hex6	2707.98
			nd	1353.49			1353.47	1353.49	14.7943		1353.49	1353.49	3.63799		1353.49	1353.49	3.63799		1353.47	1353.49	14.7943		1353.49	1353.49	3.63799	[M-2H]-2	FA3F1G3S1	dHex2HexNAc5Neu5Ac1Hex6	2709
			1381.98	1382.01	19.5368		1381.99	1382.01	8.46596	20.87	1382.02	1382.01	8.03181	20.92	nd	1382.01		20.88	nd	1382.01		20.88	nd	1382.01		[M-2H]-2	FA3BG3S1	dHex1HexNAc5Neu5Ac1Hex6	2766.03
25,26	19	22.48	nd	1199.44		22.15	nd	1199.44		22.1	nd	1199.44		22.15	1199.45	1199.44	7.17002	22.1	nd	1199.44		22.1	1199.45	1199.44	7.17002	[M-2H]-2	A3F1G2S1	dHex1HexNAc5Neu5Ac1Hex5	2400.89
			1352.99	1352.98	5.46939		1352.98	1352.98	0.147821		1352.97	1352.98	11.3083		1352.97	1352.98	11.3083		1352.97	1352.98	11.3083		1352.98	1352.98	5.76503	[M-2H]-2	A3G3S2	HexNAc5Neu5Ac2Hex6	2707.98
			1381.99	1382.01	8.46596		1382	1382.01	2.9667		1382.02	1382.01	13.6034		nd	1382.01			1382	1382.01	2.9667		nd	1382.01		[M-2H]-2	FA3BG3S1	dHex1HexNAc5Neu5Ac1Hex6	2766.03
			1498.51	1498.53	14.2139		1498.53	1498.53	3.60353		1498.55	1498.53	12.2787		1498.53	1498.53	3.60353		1498.53	1498.53	1.6683		1498.5	1498.53	19.4857	[M-2H]-2	A3G3S3	HexNAc5Neu5Ac3Hex6	2999.08
			1499.02	1499.04	15.5433		1499.04	1499.04	0.333546		1499.05	1499.04	5.60358		1499.05	1499.04	5.60358		1499.02	1499.04	15.5433		nd	1499.04		[M-2H]-2	FA3F1G3S2/FA2F1G2Lac1S2	dHex2HexNAc5Neu5Ac2Hex6	3000.1
			999.029	999.026	2.60253		999.029	999.026	2.60253		999.016	999.026	10.4101		nd	999.026			999.035	999.026	9.00877		999.016	999.026	10.4101	[M-3H]-3
27,28,29	20	23.64	1293.45	1293.46	1.54625	23.5	1293.45	1293.46	7.26735	23.47	1293.45	1293.46	1.54625	23.52	1293.45	1293.46	1.54625	23.48	nd	1293.46		23.48	1293.44	1293.46	12.9885	[M-2H]-2	A3G3S2(acet)	HexNAc5Neu5Ac2AcHex6	2588.93
			1352.97	1352.98	11.3083		1352.98	1352.98	0.147821		1352.99	1352.98	5.46939		1352.98	1352.98	5.76503		1352.98	1352.98	0.147821		nd	1352.98		[M-2H]-2	A3G3S2	HexNAc5Neu5Ac2Hex6	2707.98
			1498.52	1498.53	8.94208		1498.52	1498.53	8.94208		1498.52	1498.53	8.94208		1498.53	1498.53	3.60353		1498.52	1498.53	8.94208		1498.51	1498.53	14.2139	[M-2H]-2	A3G3S3	HexNAc5Neu5Ac3Hex6	2999.08
			998.692	998.686	5.7075		998.678	998.686	7.30961		998.682	998.686	4.30566		998.685	998.686	0.801053		998.692	998.686	5.7075		998.672	998.686	13.718	[M-3H]-3	A3G3S3
			1499.03	1499.04	10.2732		1499.03	1499.04	10.2732		1499.04	1499.04	4.93648		1499.04	1499.04	4.93648		1499.04	1499.04	4.93648		1499.03	1499.04	10.2732	[M-2H]-2	FA3F1G3S2	dHex2HexNAc5Neu5Ac2Hex6	3000.1
			999.016	999.026	10.4101		999.029	999.026	2.60253		999.035	999.026	9.00877		999.029	999.026	2.60253		999.042	999.026	15.5151		999.022	999.026	4.0039	[M-3H]-3
			999.366	999.366	0.400254		999.366	999.366	0.400254		999.359	999.366	6.90438		999.346	999.366	19.9126		999.346	999.366	19.9126		999.346	999.366	19.9126	[M-3H]-3
			1510.03	1510.02	5.16549		1510.03	1510.02	5.16549		1510.01	1510.02	5.43039		1510.03	1510.02	5.16549		1510.01	1510.02	5.43039		1510.01	1510.02	5.43039	[M-2H]-2	FA3G3Kdn3/A3F1G3Kdn3	dHex1HexNAc5KDN3Hex6	3022.06
30,31	21	24.68	1004.34	1004.36	12.844	24.57	1004.34	1004.36	12.844	24.53	1004.34	1004.36	12.844	24.6	1004.36	1004.36	6.67093	24.55	1004.36	1004.36	6.67093	24.55	1004.36	1004.36	0.0995661	[M-2H]-2	M5A1G1S1	HexNAc3Neu5Ac1Hex6	2010.73
			1292.97	1292.98	11.6011		1293	1292.98	11.2144		1292.97	1292.98	5.87789		1292.97	1292.98	11.6011		1292.98	1292.98	0.154681		1293	1292.98	11.2144	[M-2H]-2	FA3BF1G1S1	dHex2HexNAc6Neu5Ac1Hex4	2587.98
			1293.45	1293.46	7.26735		1293.45	1293.46	4.63874		1293.46	1293.46	4.09755		1293.45	1293.46	7.26735		1293.45	1293.46	1.54625		1293.43	1293.46	18.6323	[M-2H]-2	A3G3S2(acet)	HexNAc5Neu5Ac2AcHex6	2588.93
			nd	1331.5			nd	1331.5			nd	1331.5			nd	1331.5			nd	1331.5			1331.49	1331.5	7.20989	[M-2H]-2	A4Lac1G1S1	HexNAc7Neu5Ac1Hex5	2660.99
			nd	1391.52			nd	1391.52			nd	1391.52			1391.52	1391.52	1.581		1391.53	1391.52	9.41417		nd	1391.52		[M-2H]-2	FA2F2G2S2	dHex3HexNAc4Neu5Ac2Hex5	2781.03
			1498.52	1498.53	8.94208		1498.5	1498.53	19.4857		1498.53	1498.53	3.60353		1498.54	1498.53	6.94012		1498.54	1498.53	6.94012		1498.51	1498.53	14.2139	[M-2H]-2	A3G3S3	HexNAc5Neu5Ac3Hex6	2999.08
			998.692	998.686	5.7075		998.682	998.686	3.70487		998.685	998.686	0.801053		998.682	998.686	3.70487		998.672	998.686	13.718		998.678	998.686	7.30961	[M-3H]-3
			999.022	999.026	4.0039		999.009	999.026	16.9165		999.022	999.026	4.0039		999.029	999.026	2.60253		999.029	999.026	2.60253		999.029	999.026	2.60253	[M-3H]-3	FA3F1G3S2/FA2F1G2Lac1S2	dHex2HexNAc5Neu5Ac2Hex6	3000.1
			999.346	999.366	19.9126		999.353	999.366	13.4085		999.346	999.366	19.9126		999.353	999.366	13.4085		999.379	999.366	12.5079		999.359	999.366	6.90438	[M-3H]-3	FA2F2G2Lac1F1S1	dHex4HexNAc5Neu5Ac1Hex6	3001.12
			1510.03	1510.02	5.16549		1510.03	1510.02	5.16549		1510.04	1510.02	10.3972		1510.01	1510.02	10.6621		1510.01	1510.02	10.6621		1510.01	1510.02	5.43039	[M-2H]-2	FA3G3Kdn3	dHex1HexNAc5KDN3Hex6	3022.06
32,33	22	26.06	959.337	959.356	19.805	25.9	959.356	959.356	0	25.88	959.343	959.356	13.238	25.95	959.337	959.356	19.805	25.88	959.343	959.356	13.238	25.87	nd	959.356		[M-3H]-3	2A4BG2F1Lac1	dHex1HexNAc8Hex6	2881.09
			1004.34	1004.36	12.844		1004.36	1004.36	0.0995661		1004.35	1004.36	6.27267		1004.37	1004.36	13.0432		1004.35	1004.36	6.27267		1004.34	1004.36	19.2163	[M-2H]-2	M5A1G1S1	HexNAc3Neu5Ac1Hex6	2010.73
			1095.71	1095.72	6.75356		1095.7	1095.72	19.0743		1095.7	1095.72	19.0743		nd	1095.72			1095.72	1095.72	0.456322		nd	1095.72		[M-3H]-3	A3G3S4	HexNAc5Neu5Ac4Hex6	3290.17
			1293.45	1293.46	7.26735		1293.47	1293.46	9.89597		1293.45	1293.46	1.54625		1293.45	1293.46	7.26735		nd	1293.46			nd	1293.46		[M-2H]-2	A3G3S2(acet)	HexNAc5Neu5Ac2AcHex6	2588.93
			nd	1344.99			nd	1344.99			nd	1344.99			1344.96	1344.99	18.5875		nd	1344.99			nd	1344.99		[M-2H]-2	FA3G2S2/A3F1G2S2/FA2BG2S2/A2BF1G2S2	dHex1HexNAc5Neu5Ac2Hex5	2691.99
			1438.51	1438.53	15.1544		1438.54	1438.53	6.46494		1438.51	1438.53	15.1544		1438.51	1438.53	15.1544		1438.51	1438.53	15.1544		1438.52	1438.53	4.30996	[M-2H]-2	FA3BF1G1S2	dHex2HexNAc6Neu5Ac2Hex4	2879.07
			1498.53	1498.53	3.60353		1498.53	1498.53	3.60353		1498.54	1498.53	6.94012		1498.53	1498.53	1.6683		1498.54	1498.53	6.94012		1498.56	1498.53	17.6172	[M-2H]-2	A3G3S3	HexNAc5Neu5Ac3Hex6	2999.08
			1499.04	1499.04	0.333546		1499.07	1499.04	16.2103		1499.05	1499.04	5.60358		1499.05	1499.04	5.60358		998.678	998.686	7.30961		998.678	998.686	7.30961	[M-2H]-2	FA3F1G3S2/FA2F1G2Lac1S2	dHex2HexNAc5Neu5Ac2Hex6	3000.1
			999.009	999.026	16.9165		999.029	999.026	2.60253		999.029	999.026	2.60253		999.022	999.026	4.0039		nd	1501.06			1501.08	1501.06	12.9908	[M-3H]-3
			1501.04	1501.06	8.26084		1501.04	1501.06	8.26084		1501.06	1501.06	2.39831		1501.05	1501.06	1.99859		1501.07	1501.06	7.66127		nd	1644.59		[M-2H]-2	A3F2G3S2	dHex2HexNAc5Neu5Ac2Hex6	3000.1
			1644.58	1644.59	3.76994		1644.58	1644.59	3.76994		1644.59	1644.59	1.27691		nd	1644.59			nd	1644.59			nd	1644.59		[M-2H]-2	A3F2G3S3	dHex2HexNAc5Neu5Ac3Hex6	3291.2
			1644.61	1644.59	11.3706		1644.58	1644.59	3.76994		1644.59	1644.59	1.27691		1644.56	1644.59	18.9713		1644.58	1644.59	3.76994		1644.57	1644.59	12.5867	[M-2H]-2		dHex2HexNAc5Neu5Ac3Hex6	3291.2
34	23	26.48	nd	1334.49		26.9	nd	1334.49		26.88	nd	1334.49		26.95	nd	1334.49		26.88	1334.47	1334.49	13.863	26.88	nd	1334.49		[M-2H]-2	M5A2G2S2	HexNAc4Neu5Ac2Hex7	2666.96
			1438.51	1438.53	15.1544		1438.52	1438.53	4.30996		1438.51	1438.53	15.1544		1438.51	1438.53	15.1544		1438.54	1438.53	6.46494		1438.52	1438.53	9.73216	[M-2H]-2	FA3F1G3S2/FA2F1G2Lac1S2	dHex2HexNAc5Neu5Ac2Hex6	3000.1
			1449.99	1450.01	12		1450	1450.01	1.17241		1449.98	1450.01	17.3792		1450	1450.01	1.17241		1450.03	1450.01	13.4482		1450.01	1450.01	4.13791	[M-2H]-2	A2G3Lac1S2	HexNAc5Neu5Ac2Hex7	2902.03
			1498.51	1498.53	14.2139		1498.53	1498.53	1.6683		1498.55	1498.53	12.2787		1498.55	1498.53	12.2787		1498.54	1498.53	6.94012		1498.51	1498.53	14.2139	[M-2H]-2	A3G3S3	HexNAc5Neu5Ac3Hex6	2999.08
			1499.03	1499.04	10.2732		1499.02	1499.04	15.5433		1499.05	1499.04	5.60358		1499.04	1499.04	4.93648		1499.04	1499.04	4.93648		1499.04	1499.04	4.93648	[M-2H]-2	FA3BF1G1S2	dHex2HexNAc6Neu5Ac2Hex4	2879.07
			958.67	958.684	14.6034		958.689	958.684	5.31979		958.683	958.684	1.35603		958.67	958.684	14.6034		958.683	958.684	1.35603		958.689	958.684	5.31979	[M-3H]-3		dHex2HexNAc6Neu5Ac2Hex4	2879.07
			nd	1571.56			nd	1571.56			nd	1571.56			nd	1571.56			nd	1571.56			1571.57	1571.56	7.06304	[M-2H]-2	FA3G3S3	dHex1HexNAc5Neu5Ac3Hex6	3145.14
			1644.06	1644.08	12.104		1644.09	1644.08	3.04121		1644.05	1644.08	17.2133		1644.09	1644.08	8.08963		nd	1644.08			1644.09	1644.08	3.04121	[M-2H]-2	A3G3S4	HexNAc5Neu5Ac4Hex6	3290.17
			1644.61	1644.59	11.3706		1644.58	1644.59	8.81679		1644.57	1644.59	9.91128		1644.6	1644.59	6.32376		1644.59	1644.59	1.27691		1644.57	1644.59	13.9244	[M-2H]-2	A3F2G3S3	dHex2HexNAc5Neu5Ac3Hex6	3291.2
35,36,37,38	24	27.66 and 28.75	1056.37	1056.39	18.0805	28.28	1056.38	1056.39	5.49041	29.18	1056.4	1056.39	7.28899	28.32	nd	1056.39		28.07, 28.45	1056.39	1056.39	0.85196	28.12 and 28.43	1056.38	1056.39	11.7381	[M-3H]-3	2FA4BG2Lac1S1	dHex1HexNAc8Neu5Ac1Hex6	3172.18
			1212.09	1212.1	6.35263		1212.1	1212.1	5.44511		1212.1	1212.1	0.412508		1212.09	1212.1	6.35263		1212.11	1212.1	11.3852		1212.07	1212.1	18.1504	[M-3H]-3	FA4G3S4/FA3BG3S4	dHex1HexNAc6Neu5Ac4Hex6	3639.31
			1438.53	1438.53	1.11225		1438.51	1438.53	15.1544		1438.55	1438.53	17.3093		1438.53	1438.53	1.11225		1438.52	1438.53	9.73216		nd	1438.53		[M-2H]-2	FA4F1G1S2	dHex2HexNAc6Neu5Ac2Hex4	2879.07
			958.683	958.684	1.35603		958.676	958.684	7.92753		958.683	958.684	1.35603		958.67	958.684	14.6034		958.676	958.684	7.92753		958.67	958.684	14.6034	[M-3H]-3
			1449.99	1450.01	12		1450.01	1450.01	4.13791		1450	1450.01	1.17241		1450	1450.01	1.17241		1449.99	1450.01	12		1450.03	1450.01	15.3103	[M-2H]-2	A2G3Lac1S2	HexNAc5Neu5Ac2Hex7	2902.03
			nd	1571.56			nd	1571.56			nd	1571.56			1571.55	1571.56	8.46292		1571.59	1571.56	17.3713		nd	1571.56		[M-2H]-2	FA3G3S3	dHex1HexNAc5Neu5Ac3Hex6	3145.14
			nd	1600.07			nd	1600.07			nd	1600.07			nd	1600.07			1600.04	1600.07	18.0617		1600.06	1600.07	7.74965	[M-2H]-2	A4G3S3/A3BG3S3	HexNAc6Neu5Ac3Hex6	3202.16
			nd	1644.59			nd	1644.59			nd	1644.59			1644.57	1644.59	13.9244		1644.58	1644.59	8.81679		nd	1644.59		[M-2H]-2	A3F2G3S3	dHex2HexNAc5Neu5Ac3Hex6	3291.2
			nd	1826.65			nd	1826.65			nd	1826.65			1826.66	1826.65	8.15703		1826.64	1826.65	1.36863		nd	1826.65		[M-2H]-2	A4G4S4	HexNAc6Neu5Ac4Hex7	3655.31
1fragments
2only detected by MS, not UPLC
