# Supplementary material for: Hypoxia Alters Epigenetic and N-Glycosylation Profiles of Ovarian and Breast Cancer Cell Lines in-vitro
Source: Front Oncol. 2020 Jul 29;10:1218. doi: 10.3389/fonc.2020.01218 (PMC7405916; doi:10.3389/fonc.2020.01218)
Supplement: Table S4 — P-values for siGATA knock down experiments (Figure 6). [file Table_4.XLSX]

## Sheet: Table S4
Supplementary Table S4. P-values for siRNA knock down experiments (Figure 6)
	Figure 6A	A2780		A2780cis		PEO1		PEO4
	Comparison	GATA2	ST3GAL4	GATA2	ST3GAL4	GATA3	MGAT5	GATA3	MGAT5
	normoxia vs siGATA	3.247e-05	5.254e-07	2.263e-07	9.321e-07	0.01968	0.01872	0.0002049	0.06449
	normoxia vs 0.5% 24H	3.57e-05	0.384838	0	0	0	0.999997	0	0.311597
	normoxia vs 0.5% 48H	0	0.0162815	0	0	0	0.982042	0.991731	4.39e-05
	0.5% 24H vs 0.5% 48H	0	9e-07	0	0	0.0763207	0.999103	0	0
	0.5% 24H vs 0.5% 24H siGATA	1	3.8e-06	0.970313	0	0.95439	0.921006	0.912073	0.999517
	0.5% 48H vs 0.5% 48H siGATA	0	1.06e-05	0	0	0.731353	1	0.268845	0.522253
	Figure 6B	A2780		A2780cis		PEO1		PEO4
	Comparison	GATA2	ST3GAL4	GATA2	ST3GAL4	GATA3	MGAT5	GATA3	MGAT5
	normoxia vs siGATA	0.248812	0.248812	0.0500546	1	0.0022464	0.999999	0.0002461	0.844597
	normoxia vs 0.5% 24H	0.196562	0.351045	0.0327628	0.967607	0.124127	1	0.0340498	0.926603
	normoxia vs 0.5% 48H	0.999741	0.043371	1	0.999567	0.988032	0.0010059	1	1
	0.5% 24H vs 0.5% 48H	0.163982	0.0008831	0.235478	0.835012	0.909652	0.0056719	0.164501	0.93906
	0.5% 24H vs 0.5% 24H siGATA	1	0.999999	0.991401	1	0.958678	1	1	0.999347
	0.5% 48H vs 0.5% 48H siGATA	0.167097	0.0022882	0.561784	0.272014	0.849441	0.0001729	0.0611638	0.473789
	Two-way ANOVA was used
